# Supplementary material for: Small RNA sequencing of extracellular vesicles identifies circulating miRNAs related to inflammation and oxidative stress in HIV patients
Source: BMC Immunol. 2020 Nov 11;21:57. doi: 10.1186/s12865-020-00386-5 (PMC7656686; doi:10.1186/s12865-020-00386-5)
Supplement: Supplementary file 2 — Additional file 2: Supplementary Table S1 - Biotype counts of different RNA species identified by RNA-sequencing of plasma EV small RNAs from HIV-positive and HIV-negative subjects in the test cohort. [file 12865_2020_386_MOESM2_ESM.xlsx]

## Sheet: Sheet1
Supplementary Table 1: Biotype counts of different RNA species identified by RNA-sequencing of plasma EV small RNAs from HIV-positive and HIV-negative subjects in the test cohort.
RNA biotype	HIVn-1	HIVn-2	HIVn-3	HIVn-4	HIVn-5	HIVn-6	HIVn-7	HIVn-8	HIVn-9	HIVn-10	HIVn-11	HIVn-12	HIVp-1	HIVp-2	HIVp-3	HIVp-4	HIVp-5	HIVp-6	HIVp-7	HIVp-8	HIVp-9	HIVp-10	HIVp-11	HIVp-12	Sum counts	Percentage
protein_coding	48069.1	32303.1	39610.3	39014.5	5970.43	23095.6	8619.96	36624.5	19444.8	27620.2	29102.6	30382.2	37765.6	49192.6	31211.4	26735	64801.2	7550.02	40570.5	25614.7	26984.6	24528.7	14526.6	26881.1	716219	29.515
miRNA	8668.5	1341.49	30738	30538.1	5277.75	5465.1	7952.31	1406.72	1140	20945.2	88387.4	44398	8485.18	2577.7	3253.8	3697.54	61972.4	4172.33	7658.83	6908.75	39393.1	9155.25	6964.52	1536.79	402035	16.5676
misc_RNA	13825.3	36473.3	7820.12	9576.5	3955.81	50514.1	764.908	2141.57	5367.4	2594.18	10536.7	6659.29	5671.6	84242.6	5262.82	4616.98	9505.66	939.089	4558.05	2996.46	5858.62	3423.17	676.304	1900.23	279881	11.5337
snRNA	9048.53	3530.5	5627.55	67511.6	725.263	7451.59	3344.91	4704.57	1496.57	41902.5	3523.95	7495.79	6362.24	18733.5	3055.94	1708.99	25901.9	349.55	3601.66	2904.68	3398.66	15030	1500.25	8292.18	247203	10.1871
tRNA	6329	5863	22234	8883	5893	7925	1609	7797	8009	7697	10200	12773	7154	7685	10510	8370	11149	3929	7151	5447	6084	5172	3520	4597	185980	7.66413
retained_intron	8674.04	6643.52	10541.5	7136.34	1793.21	4710.19	1997.42	5543.76	3484.44	5689.68	6569.05	16157	7083.85	8282.68	5973.9	5465.44	10896.4	1784.5	7546.06	5280	4942.41	4426.84	3539.43	5405.08	149567	6.16356
antisense	7625.16	4176.86	4845.09	9065.1	720.123	4336.19	691.593	4290.16	1815.12	1840.4	3498.24	3742.74	4375.27	6303.98	4094.92	3407.73	9685.05	716.986	4518.03	3032.31	3551.22	3317.76	1524.06	3281.51	94455.6	3.89246
processed_transcript	6352.33	3829.19	4090.56	4852.41	755.515	2923.14	978.426	3201.15	2253.99	3443.38	4144.25	4179.17	4742.74	5692.06	4008.18	3331.88	9245.69	861.846	6053.32	3179.32	3283.5	3113.44	1851.65	3140.06	89507.2	3.68854
processed_pseudogene	5375.91	2698.05	2508.58	2849.25	616.059	3580.35	887.355	2035.51	1480.98	950.186	3151.38	2291.76	2862.73	3808.48	1814.63	1764.26	4859.55	486.456	3946.83	2491.99	1704.11	2146.38	1441.39	1952.36	57704.5	2.37797
lincRNA	3968.63	2174.44	3638.91	3699.36	500.143	1549.47	1328.97	2705.82	1200.63	2766.07	2518.09	2320.34	3124.55	3573.68	2666.77	1592.65	5797.49	360.195	3733.34	2195.99	2752.02	2058.74	1038.41	2018.12	59282.8	2.44301
nonsense_mediated_decay	3378.76	2008.48	2290.01	2263.9	368.831	1523.6	657.244	2344.98	1156.52	1997.44	1927.02	2046.25	2159.22	3136.03	2068.26	1809.81	4178.9	407.702	3313.47	1800.27	1569.19	1660.11	980.861	1757.29	46804.2	1.92877
rRNA	1021.5	800.5	2284	753.333	98	371	231	2554.93	450	21	634	1854	939.083	867.917	1036	1584.5	1543	218.5	2075.72	917.5	705	443.857	590.436	1069.4	23064.2	0.950462
snoRNA	274.167	179.126	7664.13	1690.98	1018.15	518.833	132.967	514.95	12.4333	1613.7	1033.08	3056.03	382.776	221.95	271.433	1023.82	786.362	320.483	46.6833	164.033	222.033	445.55	166.017	108.283	21868	0.901167
TEC	589.755	305.043	580.949	505.494	15.5076	319.01	184.167	524.042	333.933	349.914	287.906	284.447	277.345	455.021	454.643	250.348	804.378	35.25	561.235	611.544	439.955	453.99	186.016	194.667	9004.56	0.371073
unprocessed_pseudogene	874.16	408.714	388.428	499.309	97.6317	133.364	53.3064	405.638	182.169	78.7207	268.462	214.813	532.33	409.565	477.679	248.362	956.485	99.5942	621.785	123.34	364.781	381.507	178.836	359.81	8358.79	0.344461
Mt_rRNA	817.792	352.108	339.883	698.55	54.6	266.425	128.433	293.924	216.283	101.5	382.875	282.975	374.844	622.821	220.983	173.967	513.109	34.15	257.442	209.075	346.65	177.742	93.9417	236.483	7196.56	0.296566
piRNA	242	16	2754	721	268	114	19	223	21	220	218	161	231	148	33	209	280	19	68	36	172	90	47	228	6538	0.269427
sense_intronic	532.096	266.167	333.983	271.542	10.3333	137.143	33	164.595	120.226	665.283	258	175.133	210.7	362.3	280.843	173.758	627.688	98.5	648.367	230.933	248.6	201.833	113.167	154.471	6318.66	0.260388
transcribed_unprocessed_pseudogene	291.581	132.601	142.141	245.375	12.8788	105.097	34.3248	194.553	90.4078	33.5696	121.313	202.795	145.219	214.632	196.418	177.659	255.442	50.7197	184.939	188.73	56.0663	77.3771	33.5446	140.218	3327.6	0.137129
sense_overlapping	120.886	94.5	68.9333	72.7427	10.3095	53.3857	23	48.241	84.0667	151.457	78.75	88.177	147.343	210.867	186.341	169.643	138.367	55.75	111.577	30.8333	45	35.5	23.938	68	2117.61	0.0872654
Mt_tRNA	0	1	788	139	28	28	0	1	1	45	500	129	3	0	25	78	41	17	0	25	32	0	1	0	1882	0.0775561
TR_V_gene	123.587	26.5833	34.9167	69.1818	58.6667	8.33333	10.0833	55.8333	191.049	1	27.375	43.7273	90.25	131.833	34.75	46.25	108.5	21.4545	126.25	68.25	85.6515	42.5833	0	112.417	1518.53	0.0625776
transcribed_processed_pseudogene	167.531	18.8774	137.863	94.7081	4.12178	20.8601	25.4306	47.731	44.1369	20.2601	59.822	42.1255	115.098	122.559	96.5556	13.1645	22.7388	25	73.126	39.6737	126.724	64.5184	100.561	16.5832	1499.77	0.0618047
ribozyme	83	16	81.5	303.5	17.5	116	0	63	0.5	32.5	29	42	93.5	91	23.1667	0	170	0	40.5	0	15	30.5	32.125	28.5	1308.79	0.0539346
macro_lncRNA	47.05	63.75	44.5714	70.5	3.16667	23.1228	28	5.06767	2	42.9708	29	52.527	87.5	53.1269	124.067	89	147	3	67	74.2895	61.5	35.3333	31.5	3.76923	1188.81	0.0489903
scaRNA	28	0	131.667	56.3333	39.5	0	28	0	0	91.5	0.5	23.3333	0	0.333333	1	0	113.5	0	2.5	24	7	25.2	0	0.5	572.867	0.0236075
unitary_pseudogene	24.8436	4.75	32.9762	15.9833	2.5	6.64286	20.1762	18.3333	0.833333	5.25	59.4444	11.7	102.667	1.83333	41	18.5	50.6667	10.9167	34.9333	36.7	20	24.2833	3.80769	8.9	557.641	0.0229801
non_coding	24.997	4.5	16.576	33.2124	0	4.98571	2.35329	107.846	0.5	90.5556	14.3333	6.73846	6.54583	43.8667	9.7236	32.0204	21.1524	7	0.25	15	2.65909	5.28968	8.61984	31.0193	489.744	0.0201821
non_stop_decay	27.2	0	0.333333	57.407	0	0.970238	6.66667	0	0.333333	19.3951	3.21591	9.46112	69.4214	9.56349	0.45	33.3889	86.1867	17	11.6019	24.3205	0	10.7103	15.5576	9.23636	412.42	0.0169956
exogenous_genomes	67	0	1	0	0	1	0	26	0	29	1	0	3	0	0	3	1	0	4	9	2	2	1	2	152	0.00626383
polymorphic_pseudogene	24.2692	3.33333	25	0.333333	0	1	0	1.53333	3	0	2.66667	2.25	0	2	8.66667	1	1.33333	0	0	3.33333	9.33333	0	0	0	89.0526	0.00366981
IG_C_gene	0	0	0	1.14286	0	0	0	0	0	2	0	0	0	43	3.75	0	32.25	0	0.5	0	0	0.2	1	0	83.8429	0.00345512
IG_V_gene	0	0	11	13.7143	0	0	0	0	1	0	2.66667	0	1.85714	0	39.25	1	0	3.5	0	2	3	0	0	0	78.9881	0.00325505
sRNA	0	0	0	0	0	0	0	0	0	0	0	0	0	0	0	0	73.5	0	0	0	0	0	0	0	73.5	0.00302889
3prime_overlapping_ncrna	0.833333	0	0	5.5	0	0	0	1	0.2	10.9787	0	0.111111	0	35	1	0	0	0	0.5	0	1	0	11	0	67.1232	0.00276611
vaultRNA	0	0	0	0	0	0	0	0	17.5	27	14	0	1.5	0	0.5	0	0	0	0	0	0	0	0	0	60.5	0.00249317
IG_V_pseudogene	1	1.5	0	2.14286	0	0.5	0	2	0	0	2.33333	31	0	6	0.333333	0	1	6.5	3	0	0	0	0	0	57.3095	0.00236169
TR_V_pseudogene	0	0	0	1	0	0	0	0	0	0	0	40	0	0	0	0	0	0	0	0	0	0	0	0	41	0.00168959
pseudogene	0.5	0	0.5	0	0	0	0	0.0833333	0	5.22619	0.5	0	0	0.5	1	2.37681	1	0	0.5	0	0.333333	4.33333	2.5	12	31.353	0.00129204
IG_J_gene	0	0	0	0	0	0	0	0	0	0	0	0	0	0	9.33333	0	0	0	0	0	0.333333	1.33333	0	0	11	0.000453304
TR_J_gene	0	4	0	0	0	0	0	0	0	0	0	0	0	1	0	0	0	0	0	0	1	0	0	0	6	0.000247257
TR_C_gene	0	1	0	0	0	0	0	0	0	0	0	0	0	0	0	0	0	0	0	2	0	0	0	1	4	0.000164838
bidirectional_promoter_lncrna	0	0	0	0	0	0	0	0	0	0	0	0	0	0	0	0	0	0	0	1	0	0	3	0	4	0.000164838
transcribed_unitary_pseudogene	0	0	0	0	0	0	0	0	0	0	0	0	0	0	0	0	3	0	0	0	0	0	0	0	3	0.000123628
translated_unprocessed_pseudogene	0	0	0	0	0	0	0	0	1	0	0	0	0	0	0	0	0	1	0	0	0	0	0	0	2	8.24189e-05
IG_C_pseudogene	0	0	0	0	0	0	0	0	0	0	0	0	0	0	0.5	0	0	0	0.5	0	0	0	0	0	1	4.12094e-05
