# Supplementary material for: Small RNA sequencing of extracellular vesicles identifies circulating miRNAs related to inflammation and oxidative stress in HIV patients
Source: BMC Immunol. 2020 Nov 11;21:57. doi: 10.1186/s12865-020-00386-5 (PMC7656686; doi:10.1186/s12865-020-00386-5)
Supplement: Supplementary file 4 — Additional file 4: Supplementary Table S3 - Differential expression analysis of top 70 protein coding reads showing fold change between HIV-positive (n = 8) versus HIV-negative (n = 12) subjects in the test cohort. 70 genes were selected from a total of 14,500 genes by filtering for protein coding sequences with counts > 10 in at least 25% samples, and not identified in a blank sample from an independent experiment. [file 12865_2020_386_MOESM4_ESM.xlsx]

## Sheet: Sheet1
	Supplementary Table 3: Differential expression analysis of top 70 protein coding reads in plasma EVs showing fold change between HIV-positive (n=8) versus HIV-negative (n=12) subjects. 70 genes were selected fom a total of 14,500 genes by filtering for protein coding reads with counts >10 in at least 25% of samples, and not identified in a blank sample from an independent experiment
		baseMean	log2FoldChange	pvalue	padj
	NPFFR1	2685.51	-0.350762	0.263628	0.838817
	WDR74	440.006	-0.717527	0.14253	0.838817
	TTC8	235.629	-0.48265	0.403962	0.857544
	ZNF678	224.216	-0.501612	0.0659174	0.769036
	PLXNA4	205.69	-0.345896	0.508155	0.857544
	KDM4A	203.214	-0.536949	0.207646	0.838817
	H3F3A	157.857	0.932473	0.167944	0.838817
	MTRNR2L12	150.382	0.0893202	0.60382	0.857544
	MTRNR2L8	144.289	0.0273102	0.878267	0.975853
	MTRNR2L10	143.287	0.122665	0.500921	0.857544
	MTRNR2L3	140.057	0.098897	0.597688	0.857544
	ZFHX3	128.667	-1.02737	0.045389	0.711585
	PPL	87.9979	-0.91288	0.292018	0.85172
	KLF12	83.2949	-0.617171	0.369227	0.857544
	BRCA1	70.3109	-0.433311	0.500062	0.857544
	ANXA2	68.9353	-1.1602	0.207944	0.838817
	PCF11	59.2503	0.457285	0.413758	0.857544
	ARID3C	49.0986	-0.602638	0.463885	0.857544
	ADAM12	46.2037	-0.594898	0.59886	0.857544
	ICAM5	44.0371	0.735876	0.238777	0.838817
	STEAP4	43.2314	1.94312	0.0484086	0.711585
	LAMB2	35.2301	0.628252	0.244548	0.838817
	NCAPG	31.2982	-0.624805	0.433509	0.857544
	LMBRD2	29.7415	-0.081118	0.934199	0.982967
	IKZF5	28.0416	-0.613862	0.572284	0.857544
	ZNF189	26.3075	1.55429	0.249192	0.838817
	FDXACB1	23.9408	0.566654	0.522271	0.857544
	MTRNR2L7	23.3183	-0.821651	0.12074	0.838817
	UTRN	20.4459	2.37635	0.0302115	0.711585
	RASA3	19.4502	-1.72721	0.304529	0.852682
	PIK3C3	17.8653	-0.662467	0.505879	0.857544
	LRPPRC	17.8411	3.15899	0.0508275	0.711585
	BCCIP	17.3002	0.255453	0.827207	0.975853
	CRYZ	16.4619	-0.329935	0.772097	0.948189
	EIF4B	16.2601	-0.0584762	0.962138	0.988156
	UBR4	16.1673	0.499412	0.710883	0.921515
	RPS14	16.1136	-0.53776	0.624782	0.857544
	MTRNR2L6	14.9614	-0.436183	0.420352	0.857544
	DHX16	14.894	-0.288648	0.867705	0.975853
	RRNAD1	14.3805	1.8726	0.0881468	0.838817
	XRN1	14.3577	-0.337028	0.759514	0.948189
	KIAA1841	13.9122	0.797963	0.47865	0.857544
	TAGAP	13.5722	-0.612709	0.68681	0.907108
	DST	12.3216	-0.106566	0.91877	0.982967
	RP11-108O10.8	11.9852	0.541827	0.533734	0.857544
	TTN	11.9677	-0.487406	0.61119	0.857544
	GABRA4	11.7964	-0.267347	0.65744	0.885015
	MGA	11.1155	-0.985969	0.611786	0.857544
	VASH1	11.018	-1.20119	0.259861	0.838817
	VPS53	10.8059	-0.29924	0.862377	0.975853
	CHD3	10.1585	-0.954928	0.599675	0.857544
	HOXA11	9.65343	2.43939	0.228771	0.838817
	SHPRH	9.43219	-5.24156	0.0109923	0.711585
	CD93	8.77548	0.884355	0.613418	0.857544
	STARD9	8.63145	-0.568863	0.528759	0.857544
	FERMT3	8.17756	0.650316	0.736432	0.937277
	BLOC1S1	7.74245	-1.92528	0.222701	0.838817
	TAL1	7.66684	0.0643134	0.97404	0.988156
	PVRL2	7.60095	1.1203	0.206142	0.838817
	FAM208A	7.36897	-7.21e-05	0.999969	0.999969
	DDX6	7.36856	2.39329	0.25926	0.838817
	C2CD5	6.52451	-1.78242	0.195224	0.838817
	DDAH1	6.28414	0.287214	0.860284	0.975853
	LRRC19	5.91933	1.86509	0.285878	0.85172
	PDE5A	4.79787	-1.56544	0.378486	0.857544
	FGF13	4.67501	0.32726	0.917479	0.982967
	ARHGAP35	4.30588	-0.0985563	0.94084	0.982967
	CREBBP	4.02489	-1.2146	0.535026	0.857544
	DCDC2	3.92837	-1.87711	0.338001	0.857544
	TET1	2.588	0.394501	0.872867	0.975853
