# Supplementary material for: Small RNA sequencing of extracellular vesicles identifies circulating miRNAs related to inflammation and oxidative stress in HIV patients
Source: BMC Immunol. 2020 Nov 11;21:57. doi: 10.1186/s12865-020-00386-5 (PMC7656686; doi:10.1186/s12865-020-00386-5)
Supplement: Supplementary file 5 — Additional file 5: Supplementary Table S4 - Over-representation analysis of differentially expressed plasma EV-miRNAs in the validation cohort using miEAA (miRNA Enrichment Analysis and Annotation) tool. [file 12865_2020_386_MOESM5_ESM.xlsx]

## Sheet: ORA-FDRcorr
Supplementary Table 4: Over-representation analysis of differentially expressed plasma EV-miRNAs in the validation cohort using miEAA (miRNA Enrichment Analysis and Annotation) tool.
Category	Subcategory	Enrichment	p-value	expected	observed	miRNAs/precursors
Pathways (miRWalk)	P00016 Cytoskeletal regulation by Rho GTPase	over-represented	0.00847801	1.62874	6	hsa-miR-21-5p; hsa-miR-122-5p; hsa-miR-423-5p; hsa-miR-10a-5p; hsa-miR-27b-3p; hsa-miR-146a-5p
Pathways (miRWalk)	P00020 FAS signaling pathway	over-represented	0.00847801	1.11377	6	hsa-miR-21-5p; hsa-miR-122-5p; hsa-miR-423-5p; hsa-miR-10a-5p; hsa-miR-27b-3p; hsa-miR-146a-5p
Pathways (miRWalk)	P00027 Heterotrimeric G protein signaling pathway Gq alpha and Go alpha mediated pathway	over-represented	0.00847801	1.02994	5	hsa-miR-21-5p; hsa-miR-122-5p; hsa-miR-423-5p; hsa-miR-27b-3p; hsa-miR-146a-5p
Pathways (miRWalk)	P00035 Interferon gamma signaling pathway	over-represented	0.00847801	0.862275	5	hsa-miR-21-5p; hsa-miR-122-5p; hsa-miR-10a-5p; hsa-miR-27b-3p; hsa-miR-146a-5p
Pathways (miRWalk)	P00038 JAK STAT signaling pathway	over-represented	0.00847801	0.479042	4	hsa-miR-21-5p; hsa-miR-122-5p; hsa-miR-10a-5p; hsa-miR-146a-5p
Pathways (miRWalk)	P00045 Notch signaling pathway	over-represented	0.00847801	0.838323	5	hsa-miR-21-5p; hsa-miR-122-5p; hsa-miR-423-5p; hsa-miR-10a-5p; hsa-miR-27b-3p
Pathways (miRWalk)	P00046 Oxidative stress response	over-represented	0.00847801	1.24551	6	hsa-miR-21-5p; hsa-miR-122-5p; hsa-miR-423-5p; hsa-miR-10a-5p; hsa-miR-27b-3p; hsa-miR-146a-5p
Pathways (miRWalk)	P00049 Parkinson disease	over-represented	0.00847801	1.7485	6	hsa-miR-21-5p; hsa-miR-122-5p; hsa-miR-423-5p; hsa-miR-10a-5p; hsa-miR-27b-3p; hsa-miR-146a-5p
Pathways (miRWalk)	P00052 TGF beta signaling pathway	over-represented	0.00847801	1.82036	6	hsa-miR-21-5p; hsa-miR-122-5p; hsa-miR-423-5p; hsa-miR-10a-5p; hsa-miR-27b-3p; hsa-miR-146a-5p
Pathways (miRWalk)	P00053 T cell activation	over-represented	0.00847801	1.60479	6	hsa-miR-21-5p; hsa-miR-122-5p; hsa-miR-423-5p; hsa-miR-10a-5p; hsa-miR-27b-3p; hsa-miR-146a-5p
Pathways (miRWalk)	P04376 5HT4 type receptor mediated signaling pathway	over-represented	0.00847801	0.502994	4	hsa-miR-21-5p; hsa-miR-423-5p; hsa-miR-10a-5p; hsa-miR-27b-3p
Pathways (miRWalk)	P04379 Beta3 adrenergic receptor signaling pathway	over-represented	0.00847801	0.502994	4	hsa-miR-21-5p; hsa-miR-423-5p; hsa-miR-10a-5p; hsa-miR-27b-3p
Pathways (miRWalk)	P04380 Cortocotropin releasing factor receptor signaling pathway	over-represented	0.00847801	0.526946	4	hsa-miR-21-5p; hsa-miR-423-5p; hsa-miR-10a-5p; hsa-miR-27b-3p
Pathways (miRWalk)	P04386 Histamine H2 receptor mediated signaling pathway	over-represented	0.00847801	0.526946	4	hsa-miR-21-5p; hsa-miR-423-5p; hsa-miR-10a-5p; hsa-miR-27b-3p
Pathways (miRWalk)	P04393 Ras Pathway	over-represented	0.00847801	1.64072	6	hsa-miR-21-5p; hsa-miR-122-5p; hsa-miR-423-5p; hsa-miR-10a-5p; hsa-miR-27b-3p; hsa-miR-146a-5p
Pathways (miRWalk)	WP12 Osteoclast Signaling	over-represented	0.00847801	0.383234	4	hsa-miR-21-5p; hsa-miR-122-5p; hsa-miR-10a-5p; hsa-miR-146a-5p
Pathways (miRWalk)	WP185 Integrin mediated cell adhesion	over-represented	0.00847801	1.78443	6	hsa-miR-21-5p; hsa-miR-122-5p; hsa-miR-423-5p; hsa-miR-10a-5p; hsa-miR-27b-3p; hsa-miR-146a-5p
Pathways (miRWalk)	WP2018 RANKL RANK Signaling Pathway	over-represented	0.00847801	1.59281	6	hsa-miR-21-5p; hsa-miR-122-5p; hsa-miR-423-5p; hsa-miR-10a-5p; hsa-miR-27b-3p; hsa-miR-146a-5p
Pathways (miRWalk)	WP2059 Alzheimers Disease	over-represented	0.00847801	1.61677	6	hsa-miR-21-5p; hsa-miR-122-5p; hsa-miR-423-5p; hsa-miR-10a-5p; hsa-miR-27b-3p; hsa-miR-146a-5p
Pathways (miRWalk)	WP2064 Neural Crest Differentiation	over-represented	0.00847801	1.56886	6	hsa-miR-21-5p; hsa-miR-122-5p; hsa-miR-423-5p; hsa-miR-10a-5p; hsa-miR-27b-3p; hsa-miR-146a-5p
Pathways (miRWalk)	WP231 TNF alpha Signaling Pathway	over-represented	0.00847801	1.78443	6	hsa-miR-21-5p; hsa-miR-122-5p; hsa-miR-423-5p; hsa-miR-10a-5p; hsa-miR-27b-3p; hsa-miR-146a-5p
Pathways (miRWalk)	WP289 Myometrial Relaxation and Contraction Pathways	over-represented	0.00847801	1.82036	6	hsa-miR-21-5p; hsa-miR-122-5p; hsa-miR-423-5p; hsa-miR-10a-5p; hsa-miR-27b-3p; hsa-miR-146a-5p
Pathways (miRWalk)	WP455 GPCRs Class A Rhodopsin like	over-represented	0.00847801	0.502994	4	hsa-miR-21-5p; hsa-miR-10a-5p; hsa-miR-27b-3p; hsa-miR-146a-5p
Pathways (miRWalk)	WP474 Endochondral Ossification	over-represented	0.00847801	1.7485	6	hsa-miR-21-5p; hsa-miR-122-5p; hsa-miR-423-5p; hsa-miR-10a-5p; hsa-miR-27b-3p; hsa-miR-146a-5p
Pathways (miRWalk)	WP69 TCR Signaling Pathway	over-represented	0.00847801	1.82036	6	hsa-miR-21-5p; hsa-miR-122-5p; hsa-miR-423-5p; hsa-miR-10a-5p; hsa-miR-27b-3p; hsa-miR-146a-5p
Pathways (miRWalk)	WP75 Toll Like Receptor signaling	over-represented	0.00847801	1.61677	6	hsa-miR-21-5p; hsa-miR-122-5p; hsa-miR-423-5p; hsa-miR-10a-5p; hsa-miR-27b-3p; hsa-miR-146a-5p
Pathways (miRWalk)	hsa03320 PPAR signaling pathway	over-represented	0.00847801	0.958084	5	hsa-miR-21-5p; hsa-miR-122-5p; hsa-miR-423-5p; hsa-miR-10a-5p; hsa-miR-27b-3p
Pathways (miRWalk)	hsa04020 Calcium signaling pathway	over-represented	0.00847801	1.48503	6	hsa-miR-21-5p; hsa-miR-122-5p; hsa-miR-423-5p; hsa-miR-10a-5p; hsa-miR-27b-3p; hsa-miR-146a-5p
Pathways (miRWalk)	hsa04270 Vascular smooth muscle contraction	over-represented	0.00847801	1.26946	6	hsa-miR-21-5p; hsa-miR-122-5p; hsa-miR-423-5p; hsa-miR-10a-5p; hsa-miR-27b-3p; hsa-miR-146a-5p
Pathways (miRWalk)	hsa04622 RIG I like receptor signaling pathway	over-represented	0.00847801	1.02994	5	hsa-miR-21-5p; hsa-miR-122-5p; hsa-miR-10a-5p; hsa-miR-27b-3p; hsa-miR-146a-5p
Pathways (miRWalk)	hsa04623 Cytosolic DNA sensing pathway	over-represented	0.00847801	0.718563	5	hsa-miR-21-5p; hsa-miR-122-5p; hsa-miR-423-5p; hsa-miR-10a-5p; hsa-miR-146a-5p
Pathways (miRWalk)	hsa04660 T cell receptor signaling pathway	over-represented	0.00847801	1.79641	6	hsa-miR-21-5p; hsa-miR-122-5p; hsa-miR-423-5p; hsa-miR-10a-5p; hsa-miR-27b-3p; hsa-miR-146a-5p
Pathways (miRWalk)	hsa04912 GnRH signaling pathway	over-represented	0.00847801	1.55689	6	hsa-miR-21-5p; hsa-miR-122-5p; hsa-miR-423-5p; hsa-miR-10a-5p; hsa-miR-27b-3p; hsa-miR-146a-5p
Pathways (miRWalk)	hsa05020 Prion diseases	over-represented	0.00847801	0.922156	5	hsa-miR-21-5p; hsa-miR-122-5p; hsa-miR-10a-5p; hsa-miR-27b-3p; hsa-miR-146a-5p
Pathways (miRWalk)	hsa05120 Epithelial cell signaling in Helicobacter pylori infection	over-represented	0.00847801	1.52096	6	hsa-miR-21-5p; hsa-miR-122-5p; hsa-miR-423-5p; hsa-miR-10a-5p; hsa-miR-27b-3p; hsa-miR-146a-5p
Pathways (miRWalk)	hsa04120 Ubiquitin mediated proteolysis	over-represented	0.00892672	1.84431	6	hsa-miR-21-5p; hsa-miR-122-5p; hsa-miR-423-5p; hsa-miR-10a-5p; hsa-miR-27b-3p; hsa-miR-146a-5p
Pathways (miRWalk)	WP299 Nuclear receptors in lipid metabolism and toxicity	over-represented	0.00904786	0.550898	4	hsa-miR-21-5p; hsa-miR-122-5p; hsa-miR-10a-5p; hsa-miR-27b-3p
Pathways (miRWalk)	hsa05010 Alzheimers disease	over-represented	0.00914935	1.86826	6	hsa-miR-21-5p; hsa-miR-122-5p; hsa-miR-423-5p; hsa-miR-10a-5p; hsa-miR-27b-3p; hsa-miR-146a-5p
Pathways (miRWalk)	P00004 Alzheimer disease presenilin pathway	over-represented	0.00926898	1.88024	6	hsa-miR-21-5p; hsa-miR-122-5p; hsa-miR-423-5p; hsa-miR-10a-5p; hsa-miR-27b-3p; hsa-miR-146a-5p
Pathways (miRWalk)	P00023 General transcription regulation	over-represented	0.0099108	0.57485	4	hsa-miR-21-5p; hsa-miR-122-5p; hsa-miR-423-5p; hsa-miR-10a-5p
Pathways (miRWalk)	WP1403 AMPK signaling	over-represented	0.010326	1.94012	6	hsa-miR-21-5p; hsa-miR-122-5p; hsa-miR-423-5p; hsa-miR-10a-5p; hsa-miR-27b-3p; hsa-miR-146a-5p
Pathways (miRWalk)	WP1545 miRNAs involved in DDR	over-represented	0.010326	1.94012	6	hsa-miR-21-5p; hsa-miR-122-5p; hsa-miR-423-5p; hsa-miR-10a-5p; hsa-miR-27b-3p; hsa-miR-146a-5p
Pathways (miRWalk)	hsa04350 TGF beta signaling pathway	over-represented	0.010326	1.9521	6	hsa-miR-21-5p; hsa-miR-122-5p; hsa-miR-423-5p; hsa-miR-10a-5p; hsa-miR-27b-3p; hsa-miR-146a-5p
Pathways (miRWalk)	hsa04630 Jak STAT signaling pathway	over-represented	0.010326	1.9521	6	hsa-miR-21-5p; hsa-miR-122-5p; hsa-miR-423-5p; hsa-miR-10a-5p; hsa-miR-27b-3p; hsa-miR-146a-5p
Pathways (miRWalk)	P00018 EGF receptor signaling pathway	over-represented	0.0108755	1.97605	6	hsa-miR-21-5p; hsa-miR-122-5p; hsa-miR-423-5p; hsa-miR-10a-5p; hsa-miR-27b-3p; hsa-miR-146a-5p
Pathways (miRWalk)	hsa04610 Complement and coagulation cascades	over-represented	0.0109538	0.610778	4	hsa-miR-21-5p; hsa-miR-122-5p; hsa-miR-10a-5p; hsa-miR-146a-5p
Pathways (miRWalk)	P04377 Beta1 adrenergic receptor signaling pathway	over-represented	0.0111465	0.622754	4	hsa-miR-21-5p; hsa-miR-423-5p; hsa-miR-10a-5p; hsa-miR-27b-3p
Pathways (miRWalk)	P04378 Beta2 adrenergic receptor signaling pathway	over-represented	0.0111465	0.622754	4	hsa-miR-21-5p; hsa-miR-423-5p; hsa-miR-10a-5p; hsa-miR-27b-3p
Pathways (miRWalk)	WP23 B Cell Receptor Signaling Pathway	over-represented	0.0111465	2.01198	6	hsa-miR-21-5p; hsa-miR-122-5p; hsa-miR-423-5p; hsa-miR-10a-5p; hsa-miR-27b-3p; hsa-miR-146a-5p
Pathways (miRWalk)	P00054 Toll receptor signaling pathway	over-represented	0.0117201	1.20958	5	hsa-miR-21-5p; hsa-miR-423-5p; hsa-miR-10a-5p; hsa-miR-27b-3p; hsa-miR-146a-5p
Pathways (miRWalk)	P05731 GABA B receptor II signaling	over-represented	0.0117201	0.646707	4	hsa-miR-21-5p; hsa-miR-423-5p; hsa-miR-10a-5p; hsa-miR-27b-3p
Pathways (miRWalk)	WP24 Peptide GPCRs	over-represented	0.0117201	0.275449	3	hsa-miR-21-5p; hsa-miR-27b-3p; hsa-miR-146a-5p
Pathways (miRWalk)	WP400 p38 MAPK Signaling Pathway	over-represented	0.0117201	1.1976	5	hsa-miR-21-5p; hsa-miR-122-5p; hsa-miR-423-5p; hsa-miR-10a-5p; hsa-miR-146a-5p
Pathways (miRWalk)	hsa00562 Inositol phosphate metabolism	over-represented	0.0117201	1.20958	5	hsa-miR-21-5p; hsa-miR-122-5p; hsa-miR-423-5p; hsa-miR-10a-5p; hsa-miR-27b-3p
Pathways (miRWalk)	P00010 B cell activation	over-represented	0.0120359	1.22156	5	hsa-miR-21-5p; hsa-miR-122-5p; hsa-miR-423-5p; hsa-miR-10a-5p; hsa-miR-27b-3p
Pathways (miRWalk)	WP2037 Prolactin Signaling Pathway	over-represented	0.0129469	2.10778	6	hsa-miR-21-5p; hsa-miR-122-5p; hsa-miR-423-5p; hsa-miR-10a-5p; hsa-miR-27b-3p; hsa-miR-146a-5p
Pathways (miRWalk)	hsa04930 Type II diabetes mellitus	over-represented	0.0133826	1.25749	5	hsa-miR-21-5p; hsa-miR-122-5p; hsa-miR-423-5p; hsa-miR-10a-5p; hsa-miR-27b-3p
Pathways (miRWalk)	hsa04810 Regulation of actin cytoskeleton	over-represented	0.0133905	2.13174	6	hsa-miR-21-5p; hsa-miR-122-5p; hsa-miR-423-5p; hsa-miR-10a-5p; hsa-miR-27b-3p; hsa-miR-146a-5p
Pathways (miRWalk)	hsa04062 Chemokine signaling pathway	over-represented	0.0136201	2.14371	6	hsa-miR-21-5p; hsa-miR-122-5p; hsa-miR-423-5p; hsa-miR-10a-5p; hsa-miR-27b-3p; hsa-miR-146a-5p
Pathways (miRWalk)	WP391 Mitochondrial Gene Expression	over-represented	0.0148728	0.706587	4	hsa-miR-21-5p; hsa-miR-122-5p; hsa-miR-423-5p; hsa-miR-10a-5p
Pathways (miRWalk)	WP236 Adipogenesis	over-represented	0.015376	2.21557	6	hsa-miR-21-5p; hsa-miR-122-5p; hsa-miR-423-5p; hsa-miR-10a-5p; hsa-miR-27b-3p; hsa-miR-146a-5p
Pathways (miRWalk)	WP313 Signaling of Hepatocyte Growth Factor Receptor	over-represented	0.015376	1.32934	5	hsa-miR-21-5p; hsa-miR-122-5p; hsa-miR-423-5p; hsa-miR-10a-5p; hsa-miR-27b-3p
Pathways (miRWalk)	hsa04012 ErbB signaling pathway	over-represented	0.015376	2.21557	6	hsa-miR-21-5p; hsa-miR-122-5p; hsa-miR-423-5p; hsa-miR-10a-5p; hsa-miR-27b-3p; hsa-miR-146a-5p
Pathways (miRWalk)	hsa04070 Phosphatidylinositol signaling system	over-represented	0.015376	1.32934	5	hsa-miR-21-5p; hsa-miR-122-5p; hsa-miR-423-5p; hsa-miR-10a-5p; hsa-miR-27b-3p
Pathways (miRWalk)	hsa04310 Wnt signaling pathway	over-represented	0.015376	2.22754	6	hsa-miR-21-5p; hsa-miR-122-5p; hsa-miR-423-5p; hsa-miR-10a-5p; hsa-miR-27b-3p; hsa-miR-146a-5p
Pathways (miRWalk)	hsa04621 NOD like receptor signaling pathway	over-represented	0.015376	1.32934	5	hsa-miR-21-5p; hsa-miR-122-5p; hsa-miR-10a-5p; hsa-miR-27b-3p; hsa-miR-146a-5p
Pathways (miRWalk)	WP534 Glycolysis and Gluconeogenesis	over-represented	0.0155941	1.34132	5	hsa-miR-21-5p; hsa-miR-122-5p; hsa-miR-423-5p; hsa-miR-10a-5p; hsa-miR-27b-3p
Pathways (miRWalk)	P00006 Apoptosis signaling pathway	over-represented	0.0156677	2.26347	6	hsa-miR-21-5p; hsa-miR-122-5p; hsa-miR-423-5p; hsa-miR-10a-5p; hsa-miR-27b-3p; hsa-miR-146a-5p
Pathways (miRWalk)	P00026 Heterotrimeric G protein signaling pathway Gi alpha and Gs alpha mediated pathway	over-represented	0.0156677	1.35329	5	hsa-miR-122-5p; hsa-miR-423-5p; hsa-miR-10a-5p; hsa-miR-27b-3p; hsa-miR-146a-5p
Pathways (miRWalk)	P00031 Inflammation mediated by chemokine and cytokine signaling pathway	over-represented	0.0156677	2.2515	6	hsa-miR-21-5p; hsa-miR-122-5p; hsa-miR-423-5p; hsa-miR-10a-5p; hsa-miR-27b-3p; hsa-miR-146a-5p
Pathways (miRWalk)	P00034 Integrin signalling pathway	over-represented	0.0156677	2.26347	6	hsa-miR-21-5p; hsa-miR-122-5p; hsa-miR-423-5p; hsa-miR-10a-5p; hsa-miR-27b-3p; hsa-miR-146a-5p
Pathways (miRWalk)	hsa00601 Glycosphingolipid biosynthesis lacto and neolacto series	over-represented	0.0156677	0.335329	3	hsa-miR-21-5p; hsa-miR-122-5p; hsa-miR-10a-5p
Pathways (miRWalk)	hsa05320 Autoimmune thyroid disease	over-represented	0.0156677	0.335329	3	hsa-miR-21-5p; hsa-miR-122-5p; hsa-miR-146a-5p
Pathways (miRWalk)	WP98 Prostaglandin Synthesis and Regulation	over-represented	0.01654	0.766467	4	hsa-miR-21-5p; hsa-miR-423-5p; hsa-miR-10a-5p; hsa-miR-27b-3p
Pathways (miRWalk)	hsa05012 Parkinsons disease	over-represented	0.0172205	1.4012	5	hsa-miR-21-5p; hsa-miR-122-5p; hsa-miR-423-5p; hsa-miR-10a-5p; hsa-miR-27b-3p
Pathways (miRWalk)	hsa05330 Allograft rejection	over-represented	0.0184769	0.359281	3	hsa-miR-21-5p; hsa-miR-122-5p; hsa-miR-146a-5p
Pathways (miRWalk)	P00005 Angiogenesis	over-represented	0.0186436	2.37126	6	hsa-miR-21-5p; hsa-miR-122-5p; hsa-miR-423-5p; hsa-miR-10a-5p; hsa-miR-27b-3p; hsa-miR-146a-5p
Pathways (miRWalk)	P00019 Endothelin signaling pathway	over-represented	0.0186436	1.4491	5	hsa-miR-21-5p; hsa-miR-122-5p; hsa-miR-423-5p; hsa-miR-10a-5p; hsa-miR-27b-3p
Pathways (miRWalk)	P05730 Endogenous cannabinoid signaling	over-represented	0.0186436	0.371257	3	hsa-miR-21-5p; hsa-miR-423-5p; hsa-miR-27b-3p
Pathways (miRWalk)	WP195 IL 1 signaling pathway	over-represented	0.0186436	1.4491	5	hsa-miR-21-5p; hsa-miR-423-5p; hsa-miR-10a-5p; hsa-miR-27b-3p; hsa-miR-146a-5p
Pathways (miRWalk)	WP314 FAS pathway and Stress induction of HSP regulation	over-represented	0.0186436	1.4491	5	hsa-miR-21-5p; hsa-miR-122-5p; hsa-miR-423-5p; hsa-miR-10a-5p; hsa-miR-146a-5p
Pathways (miRWalk)	WP405 Eukaryotic Transcription Initiation	over-represented	0.0186436	0.802395	4	hsa-miR-21-5p; hsa-miR-122-5p; hsa-miR-423-5p; hsa-miR-10a-5p
Pathways (miRWalk)	WP437 EGF EGFR Signaling Pathway	over-represented	0.0186436	2.38323	6	hsa-miR-21-5p; hsa-miR-122-5p; hsa-miR-423-5p; hsa-miR-10a-5p; hsa-miR-27b-3p; hsa-miR-146a-5p
Pathways (miRWalk)	P00033 Insulin IGF pathway protein kinase B signaling cascade	over-represented	0.0208982	1.49701	5	hsa-miR-21-5p; hsa-miR-122-5p; hsa-miR-423-5p; hsa-miR-10a-5p; hsa-miR-27b-3p
Pathways (miRWalk)	P00057 Wnt signaling pathway	over-represented	0.0208982	2.50299	6	hsa-miR-21-5p; hsa-miR-122-5p; hsa-miR-423-5p; hsa-miR-10a-5p; hsa-miR-27b-3p; hsa-miR-146a-5p
Pathways (miRWalk)	WP366 TGF beta Signaling Pathway1	over-represented	0.0208982	2.46707	6	hsa-miR-21-5p; hsa-miR-122-5p; hsa-miR-423-5p; hsa-miR-10a-5p; hsa-miR-27b-3p; hsa-miR-146a-5p
Pathways (miRWalk)	WP382 MAPK signaling pathway	over-represented	0.0208982	2.47904	6	hsa-miR-21-5p; hsa-miR-122-5p; hsa-miR-423-5p; hsa-miR-10a-5p; hsa-miR-27b-3p; hsa-miR-146a-5p
Pathways (miRWalk)	WP395 IL 4 signaling pathway	over-represented	0.0208982	1.53293	5	hsa-miR-21-5p; hsa-miR-122-5p; hsa-miR-423-5p; hsa-miR-10a-5p; hsa-miR-146a-5p
Pathways (miRWalk)	WP45 G1 to S cell cycle control	over-represented	0.0208982	2.50299	6	hsa-miR-21-5p; hsa-miR-122-5p; hsa-miR-423-5p; hsa-miR-10a-5p; hsa-miR-27b-3p; hsa-miR-146a-5p
Pathways (miRWalk)	WP536 Calcium Regulation in the Cardiac Cell	over-represented	0.0208982	1.54491	5	hsa-miR-21-5p; hsa-miR-122-5p; hsa-miR-423-5p; hsa-miR-10a-5p; hsa-miR-27b-3p
Pathways (miRWalk)	WP707 DNA damage response	over-represented	0.0208982	2.50299	6	hsa-miR-21-5p; hsa-miR-122-5p; hsa-miR-423-5p; hsa-miR-10a-5p; hsa-miR-27b-3p; hsa-miR-146a-5p
Pathways (miRWalk)	hsa00512 O Glycan biosynthesis	over-represented	0.0208982	0.407186	3	hsa-miR-122-5p; hsa-miR-10a-5p; hsa-miR-27b-3p
Pathways (miRWalk)	hsa00830 Retinol metabolism	over-represented	0.0208982	0.39521	3	hsa-miR-21-5p; hsa-miR-10a-5p; hsa-miR-27b-3p
Pathways (miRWalk)	hsa04672 Intestinal immune network for IgA production	over-represented	0.0208982	0.407186	3	hsa-miR-21-5p; hsa-miR-122-5p; hsa-miR-146a-5p
Pathways (miRWalk)	hsa04916 Melanogenesis	over-represented	0.0208982	1.50898	5	hsa-miR-21-5p; hsa-miR-122-5p; hsa-miR-423-5p; hsa-miR-10a-5p; hsa-miR-27b-3p
Pathways (miRWalk)	hsa04920 Adipocytokine signaling pathway	over-represented	0.0208982	1.50898	5	hsa-miR-21-5p; hsa-miR-122-5p; hsa-miR-10a-5p; hsa-miR-27b-3p; hsa-miR-146a-5p
Pathways (miRWalk)	hsa05210 Colorectal cancer	over-represented	0.0208982	2.47904	6	hsa-miR-21-5p; hsa-miR-122-5p; hsa-miR-423-5p; hsa-miR-10a-5p; hsa-miR-27b-3p; hsa-miR-146a-5p
Pathways (miRWalk)	hsa05212 Pancreatic cancer	over-represented	0.0208982	2.49102	6	hsa-miR-21-5p; hsa-miR-122-5p; hsa-miR-423-5p; hsa-miR-10a-5p; hsa-miR-27b-3p; hsa-miR-146a-5p
Pathways (miRWalk)	hsa05322 Systemic lupus erythematosus	over-represented	0.0208982	1.52096	5	hsa-miR-122-5p; hsa-miR-423-5p; hsa-miR-10a-5p; hsa-miR-27b-3p; hsa-miR-146a-5p
Pathways (miRWalk)	hsa05130 Pathogenic Escherichia coli infection	over-represented	0.0212585	1.55689	5	hsa-miR-21-5p; hsa-miR-122-5p; hsa-miR-423-5p; hsa-miR-10a-5p; hsa-miR-146a-5p
Pathways (miRWalk)	hsa05416 Viral myocarditis	over-represented	0.0212585	1.55689	5	hsa-miR-21-5p; hsa-miR-122-5p; hsa-miR-423-5p; hsa-miR-10a-5p; hsa-miR-146a-5p
Pathways (miRWalk)	P00012 Cadherin signaling pathway	over-represented	0.0214189	1.56886	5	hsa-miR-21-5p; hsa-miR-122-5p; hsa-miR-423-5p; hsa-miR-10a-5p; hsa-miR-146a-5p
Pathways (miRWalk)	WP229 Irinotecan Pathway	over-represented	0.0214189	0.419162	3	hsa-miR-21-5p; hsa-miR-10a-5p; hsa-miR-27b-3p
Pathways (miRWalk)	hsa05332 Graft versus host disease	over-represented	0.0214189	0.419162	3	hsa-miR-21-5p; hsa-miR-122-5p; hsa-miR-146a-5p
Pathways (miRWalk)	WP286 IL 3 Signaling Pathway	over-represented	0.0220032	1.58084	5	hsa-miR-21-5p; hsa-miR-122-5p; hsa-miR-10a-5p; hsa-miR-27b-3p; hsa-miR-146a-5p
Pathways (miRWalk)	hsa04150 mTOR signaling pathway	over-represented	0.0223874	1.59281	5	hsa-miR-21-5p; hsa-miR-122-5p; hsa-miR-423-5p; hsa-miR-10a-5p; hsa-miR-27b-3p
Pathways (miRWalk)	hsa05214 Glioma	over-represented	0.0223874	2.56287	6	hsa-miR-21-5p; hsa-miR-122-5p; hsa-miR-423-5p; hsa-miR-10a-5p; hsa-miR-27b-3p; hsa-miR-146a-5p
Pathways (miRWalk)	WP262 EBV LMP1 signaling	over-represented	0.0226188	0.922156	4	hsa-miR-21-5p; hsa-miR-423-5p; hsa-miR-10a-5p; hsa-miR-146a-5p
Pathways (miRWalk)	WP34 Ovarian Infertility Genes	over-represented	0.0226188	0.922156	4	hsa-miR-21-5p; hsa-miR-122-5p; hsa-miR-423-5p; hsa-miR-27b-3p
Pathways (miRWalk)	hsa04620 Toll like receptor signaling pathway	over-represented	0.0226188	1.60479	5	hsa-miR-21-5p; hsa-miR-122-5p; hsa-miR-10a-5p; hsa-miR-27b-3p; hsa-miR-146a-5p
Pathways (miRWalk)	hsa04722 Neurotrophin signaling pathway	over-represented	0.0226812	2.58683	6	hsa-miR-21-5p; hsa-miR-122-5p; hsa-miR-423-5p; hsa-miR-10a-5p; hsa-miR-27b-3p; hsa-miR-146a-5p
Pathways (miRWalk)	WP702 metapathway biotransformation	over-represented	0.0233308	0.934132	4	hsa-miR-21-5p; hsa-miR-122-5p; hsa-miR-10a-5p; hsa-miR-27b-3p
Pathways (miRWalk)	WP3 Keap1 Nrf2	over-represented	0.0244329	0.45509	3	hsa-miR-122-5p; hsa-miR-423-5p; hsa-miR-10a-5p
Pathways (miRWalk)	hsa00565 Ether lipid metabolism	over-represented	0.0244329	0.45509	3	hsa-miR-21-5p; hsa-miR-423-5p; hsa-miR-10a-5p
Pathways (miRWalk)	hsa04940 Type I diabetes mellitus	over-represented	0.0244329	0.45509	3	hsa-miR-21-5p; hsa-miR-122-5p; hsa-miR-146a-5p
Pathways (miRWalk)	P00055 Transcription regulation by bZIP transcription factor	over-represented	0.0259418	0.97006	4	hsa-miR-21-5p; hsa-miR-122-5p; hsa-miR-423-5p; hsa-miR-10a-5p
Pathways (miRWalk)	WP710 DNA damage response only ATM dependent	over-represented	0.0259418	2.67066	6	hsa-miR-21-5p; hsa-miR-122-5p; hsa-miR-423-5p; hsa-miR-10a-5p; hsa-miR-27b-3p; hsa-miR-146a-5p
Pathways (miRWalk)	hsa04666 Fc gamma R mediated phagocytosis	over-represented	0.0259418	1.67665	5	hsa-miR-21-5p; hsa-miR-122-5p; hsa-miR-423-5p; hsa-miR-10a-5p; hsa-miR-146a-5p
Pathways (miRWalk)	WP1544 MicroRNAs in cardiomyocyte hypertrophy	over-represented	0.0266116	1.68862	5	hsa-miR-21-5p; hsa-miR-122-5p; hsa-miR-423-5p; hsa-miR-10a-5p; hsa-miR-146a-5p
Pathways (miRWalk)	WP117 GPCRs Other	over-represented	0.027159	0.479042	3	hsa-miR-21-5p; hsa-miR-10a-5p; hsa-miR-27b-3p
Pathways (miRWalk)	hsa00620 Pyruvate metabolism	over-represented	0.027159	0.994012	4	hsa-miR-21-5p; hsa-miR-122-5p; hsa-miR-423-5p; hsa-miR-27b-3p
Pathways (miRWalk)	hsa04010 MAPK signaling pathway	over-represented	0.027159	2.70659	6	hsa-miR-21-5p; hsa-miR-122-5p; hsa-miR-423-5p; hsa-miR-10a-5p; hsa-miR-27b-3p; hsa-miR-146a-5p
Pathways (miRWalk)	WP560 TGF beta Signaling Pathway2	over-represented	0.0275323	1.71257	5	hsa-miR-21-5p; hsa-miR-122-5p; hsa-miR-10a-5p; hsa-miR-27b-3p; hsa-miR-146a-5p
Pathways (miRWalk)	P00028 Heterotrimeric G protein signaling pathway rod outer segment phototransduction	over-represented	0.0277802	0.491018	3	hsa-miR-21-5p; hsa-miR-423-5p; hsa-miR-27b-3p
Pathways (miRWalk)	WP1559 TFs Regulate miRNAs related to cardiac hypertrophy	over-represented	0.0277802	0.491018	3	hsa-miR-21-5p; hsa-miR-10a-5p; hsa-miR-146a-5p
Pathways (miRWalk)	hsa04140 Regulation of autophagy	over-represented	0.0277802	0.491018	3	hsa-miR-122-5p; hsa-miR-423-5p; hsa-miR-10a-5p
Pathways (miRWalk)	WP306 Focal Adhesion	over-represented	0.0280643	2.74251	6	hsa-miR-21-5p; hsa-miR-122-5p; hsa-miR-423-5p; hsa-miR-10a-5p; hsa-miR-27b-3p; hsa-miR-146a-5p
Pathways (miRWalk)	hsa00120 Primary bile acid biosynthesis	over-represented	0.0280643	0.155689	2	hsa-miR-122-5p; hsa-miR-10a-5p
Pathways (miRWalk)	hsa04670 Leukocyte transendothelial migration	over-represented	0.0289747	1.7485	5	hsa-miR-21-5p; hsa-miR-122-5p; hsa-miR-423-5p; hsa-miR-10a-5p; hsa-miR-146a-5p
Pathways (miRWalk)	WP179 Cell cycle	over-represented	0.0291062	2.76647	6	hsa-miR-21-5p; hsa-miR-122-5p; hsa-miR-423-5p; hsa-miR-10a-5p; hsa-miR-27b-3p; hsa-miR-146a-5p
Pathways (miRWalk)	WP268 Notch Signaling Pathway	over-represented	0.0296644	1.04192	4	hsa-miR-21-5p; hsa-miR-122-5p; hsa-miR-10a-5p; hsa-miR-27b-3p
Pathways (miRWalk)	hsa04320 Dorso ventral axis formation	over-represented	0.0296644	1.04192	4	hsa-miR-21-5p; hsa-miR-10a-5p; hsa-miR-27b-3p; hsa-miR-146a-5p
Pathways (miRWalk)	hsa04960 Aldosterone regulated sodium reabsorption	over-represented	0.0296644	1.04192	4	hsa-miR-21-5p; hsa-miR-122-5p; hsa-miR-423-5p; hsa-miR-10a-5p
Pathways (miRWalk)	P00048 PI3 kinase pathway	over-represented	0.0297538	1.77246	5	hsa-miR-21-5p; hsa-miR-122-5p; hsa-miR-423-5p; hsa-miR-10a-5p; hsa-miR-27b-3p
Pathways (miRWalk)	P00060 Ubiquitin proteasome pathway	over-represented	0.0305036	1.05389	4	hsa-miR-122-5p; hsa-miR-423-5p; hsa-miR-10a-5p; hsa-miR-27b-3p
Pathways (miRWalk)	hsa03040 Spliceosome	over-represented	0.0322395	1.80838	5	hsa-miR-21-5p; hsa-miR-423-5p; hsa-miR-10a-5p; hsa-miR-27b-3p; hsa-miR-146a-5p
Pathways (miRWalk)	P00007 Axon guidance mediated by semaphorins	over-represented	0.0347636	0.550898	3	hsa-miR-122-5p; hsa-miR-423-5p; hsa-miR-10a-5p
Pathways (miRWalk)	WP129 Matrix Metalloproteinases	over-represented	0.0347636	0.550898	3	hsa-miR-21-5p; hsa-miR-423-5p; hsa-miR-27b-3p
Pathways (miRWalk)	hsa04360 Axon guidance	over-represented	0.0347636	1.84431	5	hsa-miR-21-5p; hsa-miR-122-5p; hsa-miR-423-5p; hsa-miR-10a-5p; hsa-miR-146a-5p
Pathways (miRWalk)	hsa05310 Asthma	over-represented	0.0347636	0.179641	2	hsa-miR-122-5p; hsa-miR-146a-5p
Pathways (miRWalk)	WP673 ErbB signaling pathway	over-represented	0.0351846	1.85629	5	hsa-miR-21-5p; hsa-miR-122-5p; hsa-miR-423-5p; hsa-miR-10a-5p; hsa-miR-146a-5p
Pathways (miRWalk)	WP384 Apoptosis Modulation by HSP70	over-represented	0.0364358	0.562874	3	hsa-miR-21-5p; hsa-miR-122-5p; hsa-miR-146a-5p
Pathways (miRWalk)	hsa04110 Cell cycle	over-represented	0.0368795	2.92216	6	hsa-miR-21-5p; hsa-miR-122-5p; hsa-miR-423-5p; hsa-miR-10a-5p; hsa-miR-27b-3p; hsa-miR-146a-5p
Pathways (miRWalk)	WP410 Diurnally regulated genes with circadian orthologs	over-represented	0.0380378	1.13772	4	hsa-miR-21-5p; hsa-miR-122-5p; hsa-miR-423-5p; hsa-miR-10a-5p
Pathways (miRWalk)	hsa04330 Notch signaling pathway	over-represented	0.0390014	1.1497	4	hsa-miR-21-5p; hsa-miR-122-5p; hsa-miR-10a-5p; hsa-miR-27b-3p
Pathways (miRWalk)	hsa04510 Focal adhesion	over-represented	0.0390014	2.95808	6	hsa-miR-21-5p; hsa-miR-122-5p; hsa-miR-423-5p; hsa-miR-10a-5p; hsa-miR-27b-3p; hsa-miR-146a-5p
Pathways (miRWalk)	P00021 FGF signaling pathway	over-represented	0.0392861	1.92814	5	hsa-miR-21-5p; hsa-miR-122-5p; hsa-miR-423-5p; hsa-miR-10a-5p; hsa-miR-27b-3p
Pathways (miRWalk)	P00047 PDGF signaling pathway	over-represented	0.0392861	1.92814	5	hsa-miR-21-5p; hsa-miR-122-5p; hsa-miR-423-5p; hsa-miR-10a-5p; hsa-miR-146a-5p
Pathways (miRWalk)	WP2256 Integrated Pancreatic Cancer Pathway	over-represented	0.0392861	2.97006	6	hsa-miR-21-5p; hsa-miR-122-5p; hsa-miR-423-5p; hsa-miR-10a-5p; hsa-miR-27b-3p; hsa-miR-146a-5p
Pathways (miRWalk)	hsa03022 Basal transcription factors	over-represented	0.0392861	0.586826	3	hsa-miR-21-5p; hsa-miR-122-5p; hsa-miR-423-5p
Pathways (miRWalk)	hsa04914 Progesterone mediated oocyte maturation	over-represented	0.0392861	1.92814	5	hsa-miR-21-5p; hsa-miR-122-5p; hsa-miR-10a-5p; hsa-miR-27b-3p; hsa-miR-146a-5p
Pathways (miRWalk)	WP1984 Integrated Breast Cancer Pathway	over-represented	0.0400288	1.94012	5	hsa-miR-21-5p; hsa-miR-122-5p; hsa-miR-423-5p; hsa-miR-10a-5p; hsa-miR-146a-5p
Pathways (miRWalk)	hsa03020 RNA polymerase	over-represented	0.0400288	0.598802	3	hsa-miR-21-5p; hsa-miR-423-5p; hsa-miR-10a-5p
Pathways (miRWalk)	hsa04512 ECM receptor interaction	over-represented	0.0400288	1.17365	4	hsa-miR-21-5p; hsa-miR-423-5p; hsa-miR-10a-5p; hsa-miR-146a-5p
Pathways (miRWalk)	hsa01100 Metabolic pathways	over-represented	0.0402955	3.00599	6	hsa-miR-21-5p; hsa-miR-122-5p; hsa-miR-423-5p; hsa-miR-10a-5p; hsa-miR-27b-3p; hsa-miR-146a-5p
Pathways (miRWalk)	hsa04114 Oocyte meiosis	over-represented	0.0402955	1.9521	5	hsa-miR-21-5p; hsa-miR-122-5p; hsa-miR-423-5p; hsa-miR-10a-5p; hsa-miR-27b-3p
Pathways (miRWalk)	P00008 Axon guidance mediated by Slit Robo	over-represented	0.0415172	0.610778	3	hsa-miR-21-5p; hsa-miR-122-5p; hsa-miR-146a-5p
Pathways (miRWalk)	WP205 IL 7 signaling pathway	over-represented	0.0434685	1.20958	4	hsa-miR-21-5p; hsa-miR-122-5p; hsa-miR-423-5p; hsa-miR-146a-5p
Pathways (miRWalk)	hsa05213 Endometrial cancer	over-represented	0.044288	2	5	hsa-miR-21-5p; hsa-miR-122-5p; hsa-miR-423-5p; hsa-miR-10a-5p; hsa-miR-146a-5p
Pathways (miRWalk)	hsa00240 Pyrimidine metabolism	over-represented	0.0445082	1.22156	4	hsa-miR-21-5p; hsa-miR-122-5p; hsa-miR-423-5p; hsa-miR-10a-5p
Pathways (miRWalk)	P04373 5HT1 type receptor mediated signaling pathway	over-represented	0.0445511	0.634731	3	hsa-miR-21-5p; hsa-miR-423-5p; hsa-miR-27b-3p
Pathways (miRWalk)	WP1991 SRF and miRs in Smooth Muscle Differentiation and Proliferation	over-represented	0.0445511	0.634731	3	hsa-miR-21-5p; hsa-miR-122-5p; hsa-miR-423-5p
Pathways (miRWalk)	hsa02010 ABC transporters	over-represented	0.0445511	0.634731	3	hsa-miR-21-5p; hsa-miR-423-5p; hsa-miR-10a-5p
Pathways (miRWalk)	P00003 Alzheimer disease amyloid secretase pathway	over-represented	0.0447334	1.23353	4	hsa-miR-21-5p; hsa-miR-122-5p; hsa-miR-10a-5p; hsa-miR-27b-3p
Pathways (miRWalk)	hsa04612 Antigen processing and presentation	over-represented	0.0447334	1.23353	4	hsa-miR-122-5p; hsa-miR-10a-5p; hsa-miR-27b-3p; hsa-miR-146a-5p
Pathways (miRWalk)	WP53 Id Signaling Pathway	over-represented	0.0460956	0.646707	3	hsa-miR-21-5p; hsa-miR-423-5p; hsa-miR-10a-5p
Pathways (miRWalk)	WP51 Regulation of Actin Cytoskeleton	over-represented	0.047093	2.0479	5	hsa-miR-21-5p; hsa-miR-122-5p; hsa-miR-423-5p; hsa-miR-10a-5p; hsa-miR-146a-5p
Pathways (miRWalk)	WP706 SIDS Susceptibility Pathways	over-represented	0.0471415	1.25749	4	hsa-miR-21-5p; hsa-miR-122-5p; hsa-miR-423-5p; hsa-miR-146a-5p
Pathways (miRWalk)	P00036 Interleukin signaling pathway	over-represented	0.0478171	2.05988	5	hsa-miR-21-5p; hsa-miR-122-5p; hsa-miR-423-5p; hsa-miR-10a-5p; hsa-miR-146a-5p
Pathways (miRWalk)	P00029 Huntington disease	over-represented	0.0484535	2.07186	5	hsa-miR-21-5p; hsa-miR-122-5p; hsa-miR-423-5p; hsa-miR-10a-5p; hsa-miR-27b-3p
Pathways (miRWalk)	P04398 p53 pathway feedback loops 2	over-represented	0.0484535	2.08383	5	hsa-miR-21-5p; hsa-miR-122-5p; hsa-miR-423-5p; hsa-miR-10a-5p; hsa-miR-146a-5p
Pathways (miRWalk)	WP28 Selenium Metabolism and Selenoproteins	over-represented	0.0484535	0.670659	3	hsa-miR-21-5p; hsa-miR-423-5p; hsa-miR-146a-5p
Pathways (miRWalk)	hsa00591 Linoleic acid metabolism	over-represented	0.0484535	0.239521	2	hsa-miR-10a-5p; hsa-miR-27b-3p
Pathways (miRWalk)	hsa04730 Long term depression	over-represented	0.0484535	1.28144	4	hsa-miR-21-5p; hsa-miR-122-5p; hsa-miR-423-5p; hsa-miR-10a-5p
Pathways (miRWalk)	hsa05016 Huntingtons disease	over-represented	0.0484535	2.07186	5	hsa-miR-21-5p; hsa-miR-122-5p; hsa-miR-423-5p; hsa-miR-10a-5p; hsa-miR-27b-3p
Pathways (miRWalk)	hsa05410 Hypertrophic cardiomyopathy HCM	over-represented	0.0484535	1.28144	4	hsa-miR-21-5p; hsa-miR-122-5p; hsa-miR-423-5p; hsa-miR-10a-5p
Gene Ontology (miRWalk)	GO0003777 microtubule motor activity	over-represented	0.00522009	0.810526	6	hsa-miR-21-5p; hsa-miR-122-5p; hsa-miR-423-5p; hsa-miR-10a-5p; hsa-miR-27b-3p; hsa-miR-146a-5p
Gene Ontology (miRWalk)	GO0005814 centriole	over-represented	0.00522009	0.778947	6	hsa-miR-21-5p; hsa-miR-122-5p; hsa-miR-423-5p; hsa-miR-10a-5p; hsa-miR-27b-3p; hsa-miR-146a-5p
Gene Ontology (miRWalk)	GO0009612 response to mechanical stimulus	over-represented	0.00522009	0.831579	6	hsa-miR-21-5p; hsa-miR-122-5p; hsa-miR-423-5p; hsa-miR-10a-5p; hsa-miR-27b-3p; hsa-miR-146a-5p
Gene Ontology (miRWalk)	GO0042383 sarcolemma	over-represented	0.00522009	0.736842	6	hsa-miR-21-5p; hsa-miR-122-5p; hsa-miR-423-5p; hsa-miR-10a-5p; hsa-miR-27b-3p; hsa-miR-146a-5p
Gene Ontology (miRWalk)	GO0032743 positive regulation of interleukin 2 production	over-represented	0.00550909	0.178947	4	hsa-miR-21-5p; hsa-miR-122-5p; hsa-miR-10a-5p; hsa-miR-146a-5p
Gene Ontology (miRWalk)	GO0016874 ligase activity	over-represented	0.00632231	0.915789	6	hsa-miR-21-5p; hsa-miR-122-5p; hsa-miR-423-5p; hsa-miR-10a-5p; hsa-miR-27b-3p; hsa-miR-146a-5p
Gene Ontology (miRWalk)	GO0002467 germinal center formation	over-represented	0.00680013	0.221053	4	hsa-miR-21-5p; hsa-miR-122-5p; hsa-miR-423-5p; hsa-miR-10a-5p
Gene Ontology (miRWalk)	GO0005770 late endosome	over-represented	0.00680013	1.03158	6	hsa-miR-21-5p; hsa-miR-122-5p; hsa-miR-423-5p; hsa-miR-10a-5p; hsa-miR-27b-3p; hsa-miR-146a-5p
Gene Ontology (miRWalk)	GO0030097 hemopoiesis	over-represented	0.00680013	1.03158	6	hsa-miR-21-5p; hsa-miR-122-5p; hsa-miR-423-5p; hsa-miR-10a-5p; hsa-miR-27b-3p; hsa-miR-146a-5p
Gene Ontology (miRWalk)	GO0030509 bmp signaling pathway	over-represented	0.00680013	0.978947	6	hsa-miR-21-5p; hsa-miR-122-5p; hsa-miR-423-5p; hsa-miR-10a-5p; hsa-miR-27b-3p; hsa-miR-146a-5p
Gene Ontology (miRWalk)	GO0032059 bleb	over-represented	0.00680013	0.210526	4	hsa-miR-21-5p; hsa-miR-423-5p; hsa-miR-10a-5p; hsa-miR-146a-5p
Gene Ontology (miRWalk)	GO0035335 peptidyl tyrosine dephosphorylation	over-represented	0.00680013	1.06316	6	hsa-miR-21-5p; hsa-miR-122-5p; hsa-miR-423-5p; hsa-miR-10a-5p; hsa-miR-27b-3p; hsa-miR-146a-5p
Gene Ontology (miRWalk)	GO0043507 positive regulation of jun kinase activity	over-represented	0.00680013	0.536842	5	hsa-miR-21-5p; hsa-miR-122-5p; hsa-miR-423-5p; hsa-miR-10a-5p; hsa-miR-146a-5p
Gene Ontology (miRWalk)	GO0043621 protein self association	over-represented	0.00680013	0.536842	5	hsa-miR-21-5p; hsa-miR-423-5p; hsa-miR-10a-5p; hsa-miR-27b-3p; hsa-miR-146a-5p
Gene Ontology (miRWalk)	GO0007018 microtubule based movement	over-represented	0.00712404	1.08421	6	hsa-miR-21-5p; hsa-miR-122-5p; hsa-miR-423-5p; hsa-miR-10a-5p; hsa-miR-27b-3p; hsa-miR-146a-5p
Gene Ontology (miRWalk)	GO0043161 proteasomal ubiquitin dependent protein catabolic process	over-represented	0.00712404	1.09474	6	hsa-miR-21-5p; hsa-miR-122-5p; hsa-miR-423-5p; hsa-miR-10a-5p; hsa-miR-27b-3p; hsa-miR-146a-5p
Gene Ontology (miRWalk)	GO0002726 positive regulation of t cell cytokine production	over-represented	0.00719783	0.0842105	3	hsa-miR-21-5p; hsa-miR-10a-5p; hsa-miR-146a-5p
Gene Ontology (miRWalk)	GO0016023 cytoplasmic membrane bounded vesicle	over-represented	0.00719783	1.12632	6	hsa-miR-21-5p; hsa-miR-122-5p; hsa-miR-423-5p; hsa-miR-10a-5p; hsa-miR-27b-3p; hsa-miR-146a-5p
Gene Ontology (miRWalk)	GO0051298 centrosome duplication	over-represented	0.00719783	0.578947	5	hsa-miR-21-5p; hsa-miR-122-5p; hsa-miR-423-5p; hsa-miR-27b-3p; hsa-miR-146a-5p
Gene Ontology (miRWalk)	GO0006184 gtp catabolic process	over-represented	0.00801966	1.22105	6	hsa-miR-21-5p; hsa-miR-122-5p; hsa-miR-423-5p; hsa-miR-10a-5p; hsa-miR-27b-3p; hsa-miR-146a-5p
Gene Ontology (miRWalk)	GO0006865 amino acid transport	over-represented	0.00801966	0.631579	5	hsa-miR-21-5p; hsa-miR-122-5p; hsa-miR-423-5p; hsa-miR-10a-5p; hsa-miR-27b-3p
Gene Ontology (miRWalk)	GO0006897 endocytosis	over-represented	0.00801966	1.27368	6	hsa-miR-21-5p; hsa-miR-122-5p; hsa-miR-423-5p; hsa-miR-10a-5p; hsa-miR-27b-3p; hsa-miR-146a-5p
Gene Ontology (miRWalk)	GO0006950 response to stress	over-represented	0.00801966	1.23158	6	hsa-miR-21-5p; hsa-miR-122-5p; hsa-miR-423-5p; hsa-miR-10a-5p; hsa-miR-27b-3p; hsa-miR-146a-5p
Gene Ontology (miRWalk)	GO0007417 central nervous system development	over-represented	0.00801966	1.26316	6	hsa-miR-21-5p; hsa-miR-122-5p; hsa-miR-423-5p; hsa-miR-10a-5p; hsa-miR-27b-3p; hsa-miR-146a-5p
Gene Ontology (miRWalk)	GO0007568 aging	over-represented	0.00801966	1.24211	6	hsa-miR-21-5p; hsa-miR-122-5p; hsa-miR-423-5p; hsa-miR-10a-5p; hsa-miR-27b-3p; hsa-miR-146a-5p
Gene Ontology (miRWalk)	GO0007588 excretion	over-represented	0.00801966	0.294737	4	hsa-miR-21-5p; hsa-miR-122-5p; hsa-miR-423-5p; hsa-miR-27b-3p
Gene Ontology (miRWalk)	GO0007595 lactation	over-represented	0.00801966	1.26316	6	hsa-miR-21-5p; hsa-miR-122-5p; hsa-miR-423-5p; hsa-miR-10a-5p; hsa-miR-27b-3p; hsa-miR-146a-5p
Gene Ontology (miRWalk)	GO0008089 anterograde axon cargo transport	over-represented	0.00801966	0.610526	5	hsa-miR-21-5p; hsa-miR-122-5p; hsa-miR-423-5p; hsa-miR-10a-5p; hsa-miR-27b-3p
Gene Ontology (miRWalk)	GO0032868 response to insulin stimulus	over-represented	0.00801966	1.23158	6	hsa-miR-21-5p; hsa-miR-122-5p; hsa-miR-423-5p; hsa-miR-10a-5p; hsa-miR-27b-3p; hsa-miR-146a-5p
Gene Ontology (miRWalk)	GO0033148 positive regulation of intracellular estrogen receptor signaling pathway	over-represented	0.00801966	0.610526	5	hsa-miR-21-5p; hsa-miR-122-5p; hsa-miR-423-5p; hsa-miR-10a-5p; hsa-miR-27b-3p
Gene Ontology (miRWalk)	GO0033600 negative regulation of mammary gland epithelial cell proliferation	over-represented	0.00801966	0.305263	4	hsa-miR-122-5p; hsa-miR-423-5p; hsa-miR-10a-5p; hsa-miR-146a-5p
Gene Ontology (miRWalk)	GO0034220 ion transmembrane transport	over-represented	0.00801966	0.610526	5	hsa-miR-21-5p; hsa-miR-122-5p; hsa-miR-423-5p; hsa-miR-10a-5p; hsa-miR-27b-3p
Gene Ontology (miRWalk)	GO0043005 neuron projection	over-represented	0.00801966	1.27368	6	hsa-miR-21-5p; hsa-miR-122-5p; hsa-miR-423-5p; hsa-miR-10a-5p; hsa-miR-27b-3p; hsa-miR-146a-5p
Gene Ontology (miRWalk)	GO0050999 regulation of nitric oxide synthase activity	over-represented	0.00801966	0.621053	5	hsa-miR-21-5p; hsa-miR-423-5p; hsa-miR-10a-5p; hsa-miR-27b-3p; hsa-miR-146a-5p
Gene Ontology (miRWalk)	GO0072162 metanephric mesenchymal cell differentiation	over-represented	0.00801966	0.0947368	3	hsa-miR-21-5p; hsa-miR-423-5p; hsa-miR-146a-5p
Gene Ontology (miRWalk)	GO0097193 intrinsic apoptotic signaling pathway	over-represented	0.00801966	1.26316	6	hsa-miR-21-5p; hsa-miR-122-5p; hsa-miR-423-5p; hsa-miR-10a-5p; hsa-miR-27b-3p; hsa-miR-146a-5p
Gene Ontology (miRWalk)	GO0006919 activation of cysteine type endopeptidase activity involved in apoptotic process	over-represented	0.00819349	1.29474	6	hsa-miR-21-5p; hsa-miR-122-5p; hsa-miR-423-5p; hsa-miR-10a-5p; hsa-miR-27b-3p; hsa-miR-146a-5p
Gene Ontology (miRWalk)	GO0030198 extracellular matrix organization	over-represented	0.00819349	1.28421	6	hsa-miR-21-5p; hsa-miR-122-5p; hsa-miR-423-5p; hsa-miR-10a-5p; hsa-miR-27b-3p; hsa-miR-146a-5p
Gene Ontology (miRWalk)	GO0042474 middle ear morphogenesis	over-represented	0.00819349	0.684211	5	hsa-miR-21-5p; hsa-miR-122-5p; hsa-miR-423-5p; hsa-miR-10a-5p; hsa-miR-27b-3p
Gene Ontology (miRWalk)	GO0001892 embryonic placenta development	over-represented	0.00838947	0.694737	5	hsa-miR-21-5p; hsa-miR-122-5p; hsa-miR-423-5p; hsa-miR-10a-5p; hsa-miR-146a-5p
Gene Ontology (miRWalk)	GO0004725 protein tyrosine phosphatase activity	over-represented	0.00838947	1.31579	6	hsa-miR-21-5p; hsa-miR-122-5p; hsa-miR-423-5p; hsa-miR-10a-5p; hsa-miR-27b-3p; hsa-miR-146a-5p
Gene Ontology (miRWalk)	GO0045618 positive regulation of keratinocyte differentiation	over-represented	0.00838947	0.326316	4	hsa-miR-21-5p; hsa-miR-423-5p; hsa-miR-10a-5p; hsa-miR-27b-3p
Gene Ontology (miRWalk)	GO0002756 myd88 independent toll like receptor signaling pathway	over-represented	0.00853584	1.37895	6	hsa-miR-21-5p; hsa-miR-122-5p; hsa-miR-423-5p; hsa-miR-10a-5p; hsa-miR-27b-3p; hsa-miR-146a-5p
Gene Ontology (miRWalk)	GO0008360 regulation of cell shape	over-represented	0.00853584	1.36842	6	hsa-miR-21-5p; hsa-miR-122-5p; hsa-miR-423-5p; hsa-miR-10a-5p; hsa-miR-27b-3p; hsa-miR-146a-5p
Gene Ontology (miRWalk)	GO0008624 induction of apoptosis by extracellular signals	over-represented	0.00853584	1.37895	6	hsa-miR-21-5p; hsa-miR-122-5p; hsa-miR-423-5p; hsa-miR-10a-5p; hsa-miR-27b-3p; hsa-miR-146a-5p
Gene Ontology (miRWalk)	GO0030027 lamellipodium	over-represented	0.00853584	1.35789	6	hsa-miR-21-5p; hsa-miR-122-5p; hsa-miR-423-5p; hsa-miR-10a-5p; hsa-miR-27b-3p; hsa-miR-146a-5p
Gene Ontology (miRWalk)	GO0030425 dendrite	over-represented	0.00853584	1.35789	6	hsa-miR-21-5p; hsa-miR-122-5p; hsa-miR-423-5p; hsa-miR-10a-5p; hsa-miR-27b-3p; hsa-miR-146a-5p
Gene Ontology (miRWalk)	GO0030514 negative regulation of bmp signaling pathway	over-represented	0.00853584	0.726316	5	hsa-miR-21-5p; hsa-miR-122-5p; hsa-miR-423-5p; hsa-miR-10a-5p; hsa-miR-27b-3p
Gene Ontology (miRWalk)	GO0031293 membrane protein intracellular domain proteolysis	over-represented	0.00853584	0.336842	4	hsa-miR-21-5p; hsa-miR-122-5p; hsa-miR-10a-5p; hsa-miR-146a-5p
Gene Ontology (miRWalk)	GO0032091 negative regulation of protein binding	over-represented	0.00853584	0.705263	5	hsa-miR-21-5p; hsa-miR-122-5p; hsa-miR-423-5p; hsa-miR-10a-5p; hsa-miR-146a-5p
Gene Ontology (miRWalk)	GO0032496 response to lipopolysaccharide	over-represented	0.00853584	1.33684	6	hsa-miR-21-5p; hsa-miR-122-5p; hsa-miR-423-5p; hsa-miR-10a-5p; hsa-miR-27b-3p; hsa-miR-146a-5p
Gene Ontology (miRWalk)	GO0034138 toll like receptor 3 signaling pathway	over-represented	0.00853584	1.37895	6	hsa-miR-21-5p; hsa-miR-122-5p; hsa-miR-423-5p; hsa-miR-10a-5p; hsa-miR-27b-3p; hsa-miR-146a-5p
Gene Ontology (miRWalk)	GO0035666 trif dependent toll like receptor signaling pathway	over-represented	0.00853584	1.37895	6	hsa-miR-21-5p; hsa-miR-122-5p; hsa-miR-423-5p; hsa-miR-10a-5p; hsa-miR-27b-3p; hsa-miR-146a-5p
Gene Ontology (miRWalk)	GO0045787 positive regulation of cell cycle	over-represented	0.00853584	0.736842	5	hsa-miR-21-5p; hsa-miR-122-5p; hsa-miR-423-5p; hsa-miR-10a-5p; hsa-miR-27b-3p
Gene Ontology (miRWalk)	GO0048566 embryonic digestive tract development	over-represented	0.00853584	0.347368	4	hsa-miR-21-5p; hsa-miR-423-5p; hsa-miR-10a-5p; hsa-miR-146a-5p
Gene Ontology (miRWalk)	GO0000187 activation of mapk activity	over-represented	0.00864803	1.46316	6	hsa-miR-21-5p; hsa-miR-122-5p; hsa-miR-423-5p; hsa-miR-10a-5p; hsa-miR-27b-3p; hsa-miR-146a-5p
Gene Ontology (miRWalk)	GO0002224 toll like receptor signaling pathway	over-represented	0.00864803	1.43158	6	hsa-miR-21-5p; hsa-miR-122-5p; hsa-miR-423-5p; hsa-miR-10a-5p; hsa-miR-27b-3p; hsa-miR-146a-5p
Gene Ontology (miRWalk)	GO0002755 myd88 dependent toll like receptor signaling pathway	over-represented	0.00864803	1.46316	6	hsa-miR-21-5p; hsa-miR-122-5p; hsa-miR-423-5p; hsa-miR-10a-5p; hsa-miR-27b-3p; hsa-miR-146a-5p
Gene Ontology (miRWalk)	GO0004197 cysteine type endopeptidase activity	over-represented	0.00864803	0.757895	5	hsa-miR-21-5p; hsa-miR-122-5p; hsa-miR-423-5p; hsa-miR-10a-5p; hsa-miR-27b-3p
Gene Ontology (miRWalk)	GO0004222 metalloendopeptidase activity	over-represented	0.00864803	0.778947	5	hsa-miR-21-5p; hsa-miR-122-5p; hsa-miR-423-5p; hsa-miR-10a-5p; hsa-miR-27b-3p
Gene Ontology (miRWalk)	GO0004866 endopeptidase inhibitor activity	over-represented	0.00864803	0.368421	4	hsa-miR-21-5p; hsa-miR-423-5p; hsa-miR-10a-5p; hsa-miR-146a-5p
Gene Ontology (miRWalk)	GO0005768 endosome	over-represented	0.00864803	1.4	6	hsa-miR-21-5p; hsa-miR-122-5p; hsa-miR-423-5p; hsa-miR-10a-5p; hsa-miR-27b-3p; hsa-miR-146a-5p
Gene Ontology (miRWalk)	GO0006631 fatty acid metabolic process	over-represented	0.00864803	0.757895	5	hsa-miR-21-5p; hsa-miR-122-5p; hsa-miR-423-5p; hsa-miR-10a-5p; hsa-miR-27b-3p
Gene Ontology (miRWalk)	GO0007154 cell communication	over-represented	0.00864803	0.747368	5	hsa-miR-21-5p; hsa-miR-122-5p; hsa-miR-423-5p; hsa-miR-10a-5p; hsa-miR-27b-3p
Gene Ontology (miRWalk)	GO0008063 toll signaling pathway	over-represented	0.00864803	1.45263	6	hsa-miR-21-5p; hsa-miR-122-5p; hsa-miR-423-5p; hsa-miR-10a-5p; hsa-miR-27b-3p; hsa-miR-146a-5p
Gene Ontology (miRWalk)	GO0015631 tubulin binding	over-represented	0.00864803	0.768421	5	hsa-miR-21-5p; hsa-miR-122-5p; hsa-miR-423-5p; hsa-miR-10a-5p; hsa-miR-146a-5p
Gene Ontology (miRWalk)	GO0030036 actin cytoskeleton organization	over-represented	0.00864803	1.46316	6	hsa-miR-21-5p; hsa-miR-122-5p; hsa-miR-423-5p; hsa-miR-10a-5p; hsa-miR-27b-3p; hsa-miR-146a-5p
Gene Ontology (miRWalk)	GO0031941 filamentous actin	over-represented	0.00864803	0.757895	5	hsa-miR-21-5p; hsa-miR-122-5p; hsa-miR-423-5p; hsa-miR-10a-5p; hsa-miR-146a-5p
Gene Ontology (miRWalk)	GO0032355 response to estradiol stimulus	over-represented	0.00864803	1.43158	6	hsa-miR-21-5p; hsa-miR-122-5p; hsa-miR-423-5p; hsa-miR-10a-5p; hsa-miR-27b-3p; hsa-miR-146a-5p
Gene Ontology (miRWalk)	GO0032722 positive regulation of chemokine production	over-represented	0.00864803	0.357895	4	hsa-miR-21-5p; hsa-miR-122-5p; hsa-miR-27b-3p; hsa-miR-146a-5p
Gene Ontology (miRWalk)	GO0034130 toll like receptor 1 signaling pathway	over-represented	0.00864803	1.43158	6	hsa-miR-21-5p; hsa-miR-122-5p; hsa-miR-423-5p; hsa-miR-10a-5p; hsa-miR-27b-3p; hsa-miR-146a-5p
Gene Ontology (miRWalk)	GO0034134 toll like receptor 2 signaling pathway	over-represented	0.00864803	1.43158	6	hsa-miR-21-5p; hsa-miR-122-5p; hsa-miR-423-5p; hsa-miR-10a-5p; hsa-miR-27b-3p; hsa-miR-146a-5p
Gene Ontology (miRWalk)	GO0034142 toll like receptor 4 signaling pathway	over-represented	0.00864803	1.45263	6	hsa-miR-21-5p; hsa-miR-122-5p; hsa-miR-423-5p; hsa-miR-10a-5p; hsa-miR-27b-3p; hsa-miR-146a-5p
Gene Ontology (miRWalk)	GO0035091 phosphatidylinositol binding	over-represented	0.00864803	0.778947	5	hsa-miR-21-5p; hsa-miR-122-5p; hsa-miR-423-5p; hsa-miR-10a-5p; hsa-miR-27b-3p
Gene Ontology (miRWalk)	GO0043627 response to estrogen stimulus	over-represented	0.00864803	1.44211	6	hsa-miR-21-5p; hsa-miR-122-5p; hsa-miR-423-5p; hsa-miR-10a-5p; hsa-miR-27b-3p; hsa-miR-146a-5p
Gene Ontology (miRWalk)	GO0045121 membrane raft	over-represented	0.00864803	1.45263	6	hsa-miR-21-5p; hsa-miR-122-5p; hsa-miR-423-5p; hsa-miR-10a-5p; hsa-miR-27b-3p; hsa-miR-146a-5p
Gene Ontology (miRWalk)	GO0045471 response to ethanol	over-represented	0.00864803	1.46316	6	hsa-miR-21-5p; hsa-miR-122-5p; hsa-miR-423-5p; hsa-miR-10a-5p; hsa-miR-27b-3p; hsa-miR-146a-5p
Gene Ontology (miRWalk)	GO0046966 thyroid hormone receptor binding	over-represented	0.00864803	0.778947	5	hsa-miR-21-5p; hsa-miR-122-5p; hsa-miR-423-5p; hsa-miR-10a-5p; hsa-miR-146a-5p
Gene Ontology (miRWalk)	GO0006754 atp biosynthetic process	over-represented	0.00888613	0.8	5	hsa-miR-21-5p; hsa-miR-122-5p; hsa-miR-423-5p; hsa-miR-10a-5p; hsa-miR-27b-3p
Gene Ontology (miRWalk)	GO0004872 receptor activity	over-represented	0.00960679	1.49474	6	hsa-miR-21-5p; hsa-miR-122-5p; hsa-miR-423-5p; hsa-miR-10a-5p; hsa-miR-27b-3p; hsa-miR-146a-5p
Gene Ontology (miRWalk)	GO0006633 fatty acid biosynthetic process	over-represented	0.00968032	0.821053	5	hsa-miR-21-5p; hsa-miR-122-5p; hsa-miR-10a-5p; hsa-miR-27b-3p; hsa-miR-146a-5p
Gene Ontology (miRWalk)	GO0031214 biomineral tissue development	over-represented	0.00968032	0.147368	3	hsa-miR-21-5p; hsa-miR-423-5p; hsa-miR-146a-5p
Gene Ontology (miRWalk)	GO0090103 cochlea morphogenesis	over-represented	0.00968032	0.4	4	hsa-miR-21-5p; hsa-miR-122-5p; hsa-miR-423-5p; hsa-miR-10a-5p
Gene Ontology (miRWalk)	GO0031902 late endosome membrane	over-represented	0.0101446	0.831579	5	hsa-miR-21-5p; hsa-miR-122-5p; hsa-miR-423-5p; hsa-miR-10a-5p; hsa-miR-146a-5p
Gene Ontology (miRWalk)	GO0006825 copper ion transport	over-represented	0.0103795	0.410526	4	hsa-miR-21-5p; hsa-miR-122-5p; hsa-miR-423-5p; hsa-miR-27b-3p
Gene Ontology (miRWalk)	GO0060391 positive regulation of smad protein import into nucleus	over-represented	0.0103795	0.410526	4	hsa-miR-21-5p; hsa-miR-122-5p; hsa-miR-10a-5p; hsa-miR-146a-5p
Gene Ontology (miRWalk)	GO0006955 immune response	over-represented	0.0106398	1.55789	6	hsa-miR-21-5p; hsa-miR-122-5p; hsa-miR-423-5p; hsa-miR-10a-5p; hsa-miR-27b-3p; hsa-miR-146a-5p
Gene Ontology (miRWalk)	GO0008219 cell death	over-represented	0.0106398	1.54737	6	hsa-miR-21-5p; hsa-miR-122-5p; hsa-miR-423-5p; hsa-miR-10a-5p; hsa-miR-27b-3p; hsa-miR-146a-5p
Gene Ontology (miRWalk)	GO0010594 regulation of endothelial cell migration	over-represented	0.0106398	0.157895	3	hsa-miR-21-5p; hsa-miR-423-5p; hsa-miR-10a-5p
Gene Ontology (miRWalk)	GO0016477 cell migration	over-represented	0.0106398	1.54737	6	hsa-miR-21-5p; hsa-miR-122-5p; hsa-miR-423-5p; hsa-miR-10a-5p; hsa-miR-27b-3p; hsa-miR-146a-5p
Gene Ontology (miRWalk)	GO0040011 locomotion	over-represented	0.0106398	0.0315789	2	hsa-miR-122-5p; hsa-miR-10a-5p
Gene Ontology (miRWalk)	GO0045665 negative regulation of neuron differentiation	over-represented	0.0106398	0.852632	5	hsa-miR-21-5p; hsa-miR-122-5p; hsa-miR-423-5p; hsa-miR-10a-5p; hsa-miR-27b-3p
Gene Ontology (miRWalk)	GO0071383 cellular response to steroid hormone stimulus	over-represented	0.0106398	0.157895	3	hsa-miR-122-5p; hsa-miR-423-5p; hsa-miR-10a-5p
Gene Ontology (miRWalk)	GO0005518 collagen binding	over-represented	0.0109206	0.863158	5	hsa-miR-21-5p; hsa-miR-122-5p; hsa-miR-423-5p; hsa-miR-10a-5p; hsa-miR-146a-5p
Gene Ontology (miRWalk)	GO0000209 protein polyubiquitination	over-represented	0.0111482	1.57895	6	hsa-miR-21-5p; hsa-miR-122-5p; hsa-miR-423-5p; hsa-miR-10a-5p; hsa-miR-27b-3p; hsa-miR-146a-5p
Gene Ontology (miRWalk)	GO0030054 cell junction	over-represented	0.0111482	1.57895	6	hsa-miR-21-5p; hsa-miR-122-5p; hsa-miR-423-5p; hsa-miR-10a-5p; hsa-miR-27b-3p; hsa-miR-146a-5p
Gene Ontology (miRWalk)	GO0030866 cortical actin cytoskeleton organization	over-represented	0.0111482	0.431579	4	hsa-miR-21-5p; hsa-miR-122-5p; hsa-miR-423-5p; hsa-miR-10a-5p
Gene Ontology (miRWalk)	GO0050910 detection of mechanical stimulus involved in sensory perception of sound	over-represented	0.0111482	0.431579	4	hsa-miR-21-5p; hsa-miR-122-5p; hsa-miR-423-5p; hsa-miR-10a-5p
Gene Ontology (miRWalk)	GO0005743 mitochondrial inner membrane	over-represented	0.011584	1.61053	6	hsa-miR-21-5p; hsa-miR-122-5p; hsa-miR-423-5p; hsa-miR-10a-5p; hsa-miR-27b-3p; hsa-miR-146a-5p
Gene Ontology (miRWalk)	GO0006888 er to golgi vesicle mediated transport	over-represented	0.011584	0.894737	5	hsa-miR-21-5p; hsa-miR-122-5p; hsa-miR-423-5p; hsa-miR-10a-5p; hsa-miR-27b-3p
Gene Ontology (miRWalk)	GO0006927 transformed cell apoptotic process	over-represented	0.011584	0.168421	3	hsa-miR-21-5p; hsa-miR-122-5p; hsa-miR-146a-5p
Gene Ontology (miRWalk)	GO0007015 actin filament organization	over-represented	0.011584	0.894737	5	hsa-miR-21-5p; hsa-miR-122-5p; hsa-miR-423-5p; hsa-miR-10a-5p; hsa-miR-27b-3p
Gene Ontology (miRWalk)	GO0007266 rho protein signal transduction	over-represented	0.011584	0.884211	5	hsa-miR-21-5p; hsa-miR-122-5p; hsa-miR-423-5p; hsa-miR-27b-3p; hsa-miR-146a-5p
Gene Ontology (miRWalk)	GO0031526 brush border membrane	over-represented	0.011584	0.442105	4	hsa-miR-21-5p; hsa-miR-122-5p; hsa-miR-423-5p; hsa-miR-27b-3p
Gene Ontology (miRWalk)	GO0042116 macrophage activation	over-represented	0.011584	0.168421	3	hsa-miR-21-5p; hsa-miR-423-5p; hsa-miR-146a-5p
Gene Ontology (miRWalk)	GO0043409 negative regulation of mapk cascade	over-represented	0.011584	0.442105	4	hsa-miR-21-5p; hsa-miR-122-5p; hsa-miR-423-5p; hsa-miR-10a-5p
Gene Ontology (miRWalk)	GO0002011 morphogenesis of an epithelial sheet	over-represented	0.011963	0.463158	4	hsa-miR-21-5p; hsa-miR-122-5p; hsa-miR-423-5p; hsa-miR-27b-3p
Gene Ontology (miRWalk)	GO0003712 transcription cofactor activity	over-represented	0.011963	0.915789	5	hsa-miR-21-5p; hsa-miR-122-5p; hsa-miR-423-5p; hsa-miR-10a-5p; hsa-miR-146a-5p
Gene Ontology (miRWalk)	GO0004871 signal transducer activity	over-represented	0.011963	1.64211	6	hsa-miR-21-5p; hsa-miR-122-5p; hsa-miR-423-5p; hsa-miR-10a-5p; hsa-miR-27b-3p; hsa-miR-146a-5p
Gene Ontology (miRWalk)	GO0005543 phospholipid binding	over-represented	0.011963	1.63158	6	hsa-miR-21-5p; hsa-miR-122-5p; hsa-miR-423-5p; hsa-miR-10a-5p; hsa-miR-27b-3p; hsa-miR-146a-5p
Gene Ontology (miRWalk)	GO0006094 gluconeogenesis	over-represented	0.011963	0.926316	5	hsa-miR-21-5p; hsa-miR-122-5p; hsa-miR-423-5p; hsa-miR-10a-5p; hsa-miR-27b-3p
Gene Ontology (miRWalk)	GO0007202 activation of phospholipase c activity	over-represented	0.011963	0.915789	5	hsa-miR-21-5p; hsa-miR-122-5p; hsa-miR-10a-5p; hsa-miR-27b-3p; hsa-miR-146a-5p
Gene Ontology (miRWalk)	GO0008015 blood circulation	over-represented	0.011963	0.463158	4	hsa-miR-21-5p; hsa-miR-423-5p; hsa-miR-10a-5p; hsa-miR-146a-5p
Gene Ontology (miRWalk)	GO0016571 histone methylation	over-represented	0.011963	0.452632	4	hsa-miR-21-5p; hsa-miR-122-5p; hsa-miR-423-5p; hsa-miR-27b-3p
Gene Ontology (miRWalk)	GO0019005 scf ubiquitin ligase complex	over-represented	0.011963	0.463158	4	hsa-miR-21-5p; hsa-miR-423-5p; hsa-miR-10a-5p; hsa-miR-27b-3p
Gene Ontology (miRWalk)	GO0021707 cerebellar granule cell differentiation	over-represented	0.011963	0.178947	3	hsa-miR-21-5p; hsa-miR-122-5p; hsa-miR-423-5p
Gene Ontology (miRWalk)	GO0030426 growth cone	over-represented	0.011963	0.915789	5	hsa-miR-21-5p; hsa-miR-122-5p; hsa-miR-423-5p; hsa-miR-10a-5p; hsa-miR-146a-5p
Gene Ontology (miRWalk)	GO0031072 heat shock protein binding	over-represented	0.011963	0.905263	5	hsa-miR-21-5p; hsa-miR-122-5p; hsa-miR-423-5p; hsa-miR-10a-5p; hsa-miR-146a-5p
Gene Ontology (miRWalk)	GO0048490 anterograde synaptic vesicle transport	over-represented	0.011963	0.463158	4	hsa-miR-21-5p; hsa-miR-122-5p; hsa-miR-423-5p; hsa-miR-10a-5p
Gene Ontology (miRWalk)	GO0061001 regulation of dendritic spine morphogenesis	over-represented	0.011963	0.178947	3	hsa-miR-21-5p; hsa-miR-122-5p; hsa-miR-10a-5p
Gene Ontology (miRWalk)	GO0070373 negative regulation of erk1 and erk2 cascade	over-represented	0.011963	0.463158	4	hsa-miR-21-5p; hsa-miR-423-5p; hsa-miR-10a-5p; hsa-miR-146a-5p
Gene Ontology (miRWalk)	GO0071285 cellular response to lithium ion	over-represented	0.011963	0.463158	4	hsa-miR-21-5p; hsa-miR-122-5p; hsa-miR-27b-3p; hsa-miR-146a-5p
Gene Ontology (miRWalk)	GO0016607 nuclear speck	over-represented	0.0129433	1.68421	6	hsa-miR-21-5p; hsa-miR-122-5p; hsa-miR-423-5p; hsa-miR-10a-5p; hsa-miR-27b-3p; hsa-miR-146a-5p
Gene Ontology (miRWalk)	GO0004722 protein serine threonine phosphatase activity	over-represented	0.0129481	0.947368	5	hsa-miR-21-5p; hsa-miR-423-5p; hsa-miR-10a-5p; hsa-miR-27b-3p; hsa-miR-146a-5p
Gene Ontology (miRWalk)	GO0007254 jnk cascade	over-represented	0.0129481	0.947368	5	hsa-miR-21-5p; hsa-miR-122-5p; hsa-miR-10a-5p; hsa-miR-27b-3p; hsa-miR-146a-5p
Gene Ontology (miRWalk)	GO0043434 response to peptide hormone stimulus	over-represented	0.0129481	0.947368	5	hsa-miR-21-5p; hsa-miR-423-5p; hsa-miR-10a-5p; hsa-miR-27b-3p; hsa-miR-146a-5p
Gene Ontology (miRWalk)	GO0001934 positive regulation of protein phosphorylation	over-represented	0.0130209	1.69474	6	hsa-miR-21-5p; hsa-miR-122-5p; hsa-miR-423-5p; hsa-miR-10a-5p; hsa-miR-27b-3p; hsa-miR-146a-5p
Gene Ontology (miRWalk)	GO0006509 membrane protein ectodomain proteolysis	over-represented	0.0133154	0.484211	4	hsa-miR-21-5p; hsa-miR-122-5p; hsa-miR-423-5p; hsa-miR-10a-5p
Gene Ontology (miRWalk)	GO0016788 hydrolase activity acting on ester bonds	over-represented	0.0133154	0.189474	3	hsa-miR-21-5p; hsa-miR-122-5p; hsa-miR-10a-5p
Gene Ontology (miRWalk)	GO0031227 intrinsic to endoplasmic reticulum membrane	over-represented	0.0133154	0.189474	3	hsa-miR-21-5p; hsa-miR-122-5p; hsa-miR-10a-5p
Gene Ontology (miRWalk)	GO0048675 axon extension	over-represented	0.0133154	0.189474	3	hsa-miR-122-5p; hsa-miR-423-5p; hsa-miR-10a-5p
Gene Ontology (miRWalk)	GO0050434 positive regulation of viral transcription	over-represented	0.0137831	0.968421	5	hsa-miR-21-5p; hsa-miR-122-5p; hsa-miR-423-5p; hsa-miR-10a-5p; hsa-miR-27b-3p
Gene Ontology (miRWalk)	GO0019904 protein domain specific binding	over-represented	0.0141207	1.73684	6	hsa-miR-21-5p; hsa-miR-122-5p; hsa-miR-423-5p; hsa-miR-10a-5p; hsa-miR-27b-3p; hsa-miR-146a-5p
Gene Ontology (miRWalk)	GO0019941 modification dependent protein catabolic process	over-represented	0.0141207	0.0421053	2	hsa-miR-10a-5p; hsa-miR-146a-5p
Gene Ontology (miRWalk)	GO0030100 regulation of endocytosis	over-represented	0.0141207	0.494737	4	hsa-miR-21-5p; hsa-miR-122-5p; hsa-miR-10a-5p; hsa-miR-146a-5p
Gene Ontology (miRWalk)	GO0045988 negative regulation of striated muscle contraction	over-represented	0.0141207	0.0421053	2	hsa-miR-122-5p; hsa-miR-10a-5p
Gene Ontology (miRWalk)	GO0000080 g1 phase of mitotic cell cycle	over-represented	0.0145541	1.75789	6	hsa-miR-21-5p; hsa-miR-122-5p; hsa-miR-423-5p; hsa-miR-10a-5p; hsa-miR-27b-3p; hsa-miR-146a-5p
Gene Ontology (miRWalk)	GO0003714 transcription corepressor activity	over-represented	0.0145541	1.75789	6	hsa-miR-21-5p; hsa-miR-122-5p; hsa-miR-423-5p; hsa-miR-10a-5p; hsa-miR-27b-3p; hsa-miR-146a-5p
Gene Ontology (miRWalk)	GO0003725 double stranded rna binding	over-represented	0.0145541	0.989474	5	hsa-miR-21-5p; hsa-miR-122-5p; hsa-miR-423-5p; hsa-miR-27b-3p; hsa-miR-146a-5p
Gene Ontology (miRWalk)	GO0007507 heart development	over-represented	0.0145541	1.75789	6	hsa-miR-21-5p; hsa-miR-122-5p; hsa-miR-423-5p; hsa-miR-10a-5p; hsa-miR-27b-3p; hsa-miR-146a-5p
Gene Ontology (miRWalk)	GO0043403 skeletal muscle tissue regeneration	over-represented	0.0145541	0.2	3	hsa-miR-21-5p; hsa-miR-122-5p; hsa-miR-27b-3p
Gene Ontology (miRWalk)	GO0070848 response to growth factor stimulus	over-represented	0.0145541	0.505263	4	hsa-miR-21-5p; hsa-miR-122-5p; hsa-miR-423-5p; hsa-miR-146a-5p
Gene Ontology (miRWalk)	GO0006368 transcription elongation from rna polymerase ii promoter	over-represented	0.0148835	1	5	hsa-miR-21-5p; hsa-miR-122-5p; hsa-miR-423-5p; hsa-miR-10a-5p; hsa-miR-27b-3p
Gene Ontology (miRWalk)	GO0007283 spermatogenesis	over-represented	0.0148835	1.76842	6	hsa-miR-21-5p; hsa-miR-122-5p; hsa-miR-423-5p; hsa-miR-10a-5p; hsa-miR-27b-3p; hsa-miR-146a-5p
Gene Ontology (miRWalk)	GO0016266 o glycan processing	over-represented	0.0150788	0.515789	4	hsa-miR-21-5p; hsa-miR-122-5p; hsa-miR-10a-5p; hsa-miR-27b-3p
Gene Ontology (miRWalk)	GO0021983 pituitary gland development	over-represented	0.0150788	0.515789	4	hsa-miR-21-5p; hsa-miR-122-5p; hsa-miR-423-5p; hsa-miR-10a-5p
Gene Ontology (miRWalk)	GO0030016 myofibril	over-represented	0.0150788	0.515789	4	hsa-miR-21-5p; hsa-miR-122-5p; hsa-miR-423-5p; hsa-miR-10a-5p
Gene Ontology (miRWalk)	GO0033574 response to testosterone stimulus	over-represented	0.0150788	0.515789	4	hsa-miR-21-5p; hsa-miR-122-5p; hsa-miR-423-5p; hsa-miR-146a-5p
Gene Ontology (miRWalk)	GO0003674 molecular function	over-represented	0.0152102	1.8	6	hsa-miR-21-5p; hsa-miR-122-5p; hsa-miR-423-5p; hsa-miR-10a-5p; hsa-miR-27b-3p; hsa-miR-146a-5p
Gene Ontology (miRWalk)	GO0003779 actin binding	over-represented	0.0152102	1.78947	6	hsa-miR-21-5p; hsa-miR-122-5p; hsa-miR-423-5p; hsa-miR-10a-5p; hsa-miR-27b-3p; hsa-miR-146a-5p
Gene Ontology (miRWalk)	GO0005096 gtpase activator activity	over-represented	0.0152102	1.02105	5	hsa-miR-21-5p; hsa-miR-122-5p; hsa-miR-423-5p; hsa-miR-10a-5p; hsa-miR-146a-5p
Gene Ontology (miRWalk)	GO0005102 receptor binding	over-represented	0.0152102	1.8	6	hsa-miR-21-5p; hsa-miR-122-5p; hsa-miR-423-5p; hsa-miR-10a-5p; hsa-miR-27b-3p; hsa-miR-146a-5p
Gene Ontology (miRWalk)	GO0005874 microtubule	over-represented	0.0152102	1.8	6	hsa-miR-21-5p; hsa-miR-122-5p; hsa-miR-423-5p; hsa-miR-10a-5p; hsa-miR-27b-3p; hsa-miR-146a-5p
Gene Ontology (miRWalk)	GO0007059 chromosome segregation	over-represented	0.0152102	1.02105	5	hsa-miR-21-5p; hsa-miR-122-5p; hsa-miR-10a-5p; hsa-miR-27b-3p; hsa-miR-146a-5p
Gene Ontology (miRWalk)	GO0007090 regulation of s phase of mitotic cell cycle	over-represented	0.0152102	0.210526	3	hsa-miR-122-5p; hsa-miR-423-5p; hsa-miR-146a-5p
Gene Ontology (miRWalk)	GO0032733 positive regulation of interleukin 10 production	over-represented	0.0152102	0.210526	3	hsa-miR-21-5p; hsa-miR-122-5p; hsa-miR-146a-5p
Gene Ontology (miRWalk)	GO0042981 regulation of apoptotic process	over-represented	0.0152102	1.78947	6	hsa-miR-21-5p; hsa-miR-122-5p; hsa-miR-423-5p; hsa-miR-10a-5p; hsa-miR-27b-3p; hsa-miR-146a-5p
Gene Ontology (miRWalk)	GO0046627 negative regulation of insulin receptor signaling pathway	over-represented	0.0152102	0.526316	4	hsa-miR-21-5p; hsa-miR-122-5p; hsa-miR-10a-5p; hsa-miR-27b-3p
Gene Ontology (miRWalk)	GO0046856 phosphatidylinositol dephosphorylation	over-represented	0.0152102	0.526316	4	hsa-miR-21-5p; hsa-miR-423-5p; hsa-miR-10a-5p; hsa-miR-27b-3p
Gene Ontology (miRWalk)	GO0000188 inactivation of mapk activity	over-represented	0.0160511	0.536842	4	hsa-miR-21-5p; hsa-miR-122-5p; hsa-miR-10a-5p; hsa-miR-27b-3p
Gene Ontology (miRWalk)	GO0000792 heterochromatin	over-represented	0.0160511	0.536842	4	hsa-miR-21-5p; hsa-miR-122-5p; hsa-miR-423-5p; hsa-miR-10a-5p
Gene Ontology (miRWalk)	GO0020037 heme binding	over-represented	0.0160511	1.04211	5	hsa-miR-21-5p; hsa-miR-122-5p; hsa-miR-423-5p; hsa-miR-10a-5p; hsa-miR-27b-3p
Gene Ontology (miRWalk)	GO0031410 cytoplasmic vesicle	over-represented	0.0160511	1.04211	5	hsa-miR-21-5p; hsa-miR-122-5p; hsa-miR-10a-5p; hsa-miR-27b-3p; hsa-miR-146a-5p
Gene Ontology (miRWalk)	GO0008150 biological process	over-represented	0.0160839	1.83158	6	hsa-miR-21-5p; hsa-miR-122-5p; hsa-miR-423-5p; hsa-miR-10a-5p; hsa-miR-27b-3p; hsa-miR-146a-5p
Gene Ontology (miRWalk)	GO0031965 nuclear membrane	over-represented	0.0160839	1.83158	6	hsa-miR-21-5p; hsa-miR-122-5p; hsa-miR-423-5p; hsa-miR-10a-5p; hsa-miR-27b-3p; hsa-miR-146a-5p
Gene Ontology (miRWalk)	GO0002087 regulation of respiratory gaseous exchange by neurological system process	over-represented	0.0163509	0.221053	3	hsa-miR-21-5p; hsa-miR-122-5p; hsa-miR-10a-5p
Gene Ontology (miRWalk)	GO0005759 mitochondrial matrix	over-represented	0.0163509	1.85263	6	hsa-miR-21-5p; hsa-miR-122-5p; hsa-miR-423-5p; hsa-miR-10a-5p; hsa-miR-27b-3p; hsa-miR-146a-5p
Gene Ontology (miRWalk)	GO0005802 trans golgi network	over-represented	0.0163509	1.05263	5	hsa-miR-21-5p; hsa-miR-122-5p; hsa-miR-423-5p; hsa-miR-10a-5p; hsa-miR-27b-3p
Gene Ontology (miRWalk)	GO0006917 induction of apoptosis	over-represented	0.0163509	1.85263	6	hsa-miR-21-5p; hsa-miR-122-5p; hsa-miR-423-5p; hsa-miR-10a-5p; hsa-miR-27b-3p; hsa-miR-146a-5p
Gene Ontology (miRWalk)	GO0006972 hyperosmotic response	over-represented	0.0163509	0.221053	3	hsa-miR-122-5p; hsa-miR-423-5p; hsa-miR-10a-5p
Gene Ontology (miRWalk)	GO0007010 cytoskeleton organization	over-represented	0.0163509	1.05263	5	hsa-miR-21-5p; hsa-miR-122-5p; hsa-miR-423-5p; hsa-miR-10a-5p; hsa-miR-27b-3p
Gene Ontology (miRWalk)	GO0016567 protein ubiquitination	over-represented	0.0163509	1.85263	6	hsa-miR-21-5p; hsa-miR-122-5p; hsa-miR-423-5p; hsa-miR-10a-5p; hsa-miR-27b-3p; hsa-miR-146a-5p
Gene Ontology (miRWalk)	GO0031012 extracellular matrix	over-represented	0.0163509	1.05263	5	hsa-miR-21-5p; hsa-miR-122-5p; hsa-miR-423-5p; hsa-miR-10a-5p; hsa-miR-146a-5p
Gene Ontology (miRWalk)	GO0071385 cellular response to glucocorticoid stimulus	over-represented	0.0163509	0.221053	3	hsa-miR-21-5p; hsa-miR-122-5p; hsa-miR-423-5p
Gene Ontology (miRWalk)	GO0005765 lysosomal membrane	over-represented	0.0164903	1.06316	5	hsa-miR-21-5p; hsa-miR-122-5p; hsa-miR-423-5p; hsa-miR-10a-5p; hsa-miR-146a-5p
Gene Ontology (miRWalk)	GO0000776 kinetochore	over-represented	0.0169311	1.07368	5	hsa-miR-21-5p; hsa-miR-122-5p; hsa-miR-423-5p; hsa-miR-10a-5p; hsa-miR-146a-5p
Gene Ontology (miRWalk)	GO0005622 intracellular	over-represented	0.0169311	1.87368	6	hsa-miR-21-5p; hsa-miR-122-5p; hsa-miR-423-5p; hsa-miR-10a-5p; hsa-miR-27b-3p; hsa-miR-146a-5p
Gene Ontology (miRWalk)	GO0006139 nucleobase containing compound metabolic process	over-represented	0.0169311	0.557895	4	hsa-miR-21-5p; hsa-miR-122-5p; hsa-miR-423-5p; hsa-miR-10a-5p
Gene Ontology (miRWalk)	GO0045165 cell fate commitment	over-represented	0.0169311	0.557895	4	hsa-miR-21-5p; hsa-miR-122-5p; hsa-miR-27b-3p; hsa-miR-146a-5p
Gene Ontology (miRWalk)	GO0046686 response to cadmium ion	over-represented	0.0169311	0.557895	4	hsa-miR-21-5p; hsa-miR-122-5p; hsa-miR-10a-5p; hsa-miR-27b-3p
Gene Ontology (miRWalk)	GO0004653 polypeptide n acetylgalactosaminyltransferase activity	over-represented	0.017229	0.231579	3	hsa-miR-122-5p; hsa-miR-10a-5p; hsa-miR-27b-3p
Gene Ontology (miRWalk)	GO0005868 cytoplasmic dynein complex	over-represented	0.017229	0.231579	3	hsa-miR-21-5p; hsa-miR-122-5p; hsa-miR-10a-5p
Gene Ontology (miRWalk)	GO0017017 map kinase tyrosine serine threonine phosphatase activity	over-represented	0.017229	0.231579	3	hsa-miR-21-5p; hsa-miR-122-5p; hsa-miR-27b-3p
Gene Ontology (miRWalk)	GO0030165 pdz domain binding	over-represented	0.017229	1.08421	5	hsa-miR-21-5p; hsa-miR-122-5p; hsa-miR-423-5p; hsa-miR-10a-5p; hsa-miR-146a-5p
Gene Ontology (miRWalk)	GO0045838 positive regulation of membrane potential	over-represented	0.017229	0.0526316	2	hsa-miR-21-5p; hsa-miR-10a-5p
Gene Ontology (miRWalk)	GO0048793 pronephros development	over-represented	0.017229	0.0526316	2	hsa-miR-21-5p; hsa-miR-423-5p
Gene Ontology (miRWalk)	GO0051382 kinetochore assembly	over-represented	0.017229	0.231579	3	hsa-miR-122-5p; hsa-miR-10a-5p; hsa-miR-27b-3p
Gene Ontology (miRWalk)	GO0097067 cellular response to thyroid hormone stimulus	over-represented	0.017229	0.231579	3	hsa-miR-21-5p; hsa-miR-10a-5p; hsa-miR-27b-3p
Gene Ontology (miRWalk)	GO0003924 gtpase activity	over-represented	0.0177572	1.90526	6	hsa-miR-21-5p; hsa-miR-122-5p; hsa-miR-423-5p; hsa-miR-10a-5p; hsa-miR-27b-3p; hsa-miR-146a-5p
Gene Ontology (miRWalk)	GO0031625 ubiquitin protein ligase binding	over-represented	0.0177572	1.90526	6	hsa-miR-21-5p; hsa-miR-122-5p; hsa-miR-423-5p; hsa-miR-10a-5p; hsa-miR-27b-3p; hsa-miR-146a-5p
Gene Ontology (miRWalk)	GO0006281 dna repair	over-represented	0.0182665	1.91579	6	hsa-miR-21-5p; hsa-miR-122-5p; hsa-miR-423-5p; hsa-miR-10a-5p; hsa-miR-27b-3p; hsa-miR-146a-5p
Gene Ontology (miRWalk)	GO0031572 g2 m transition dna damage checkpoint	over-represented	0.018278	0.578947	4	hsa-miR-21-5p; hsa-miR-122-5p; hsa-miR-423-5p; hsa-miR-146a-5p
Gene Ontology (miRWalk)	GO0050770 regulation of axonogenesis	over-represented	0.018278	0.578947	4	hsa-miR-21-5p; hsa-miR-122-5p; hsa-miR-423-5p; hsa-miR-10a-5p
Gene Ontology (miRWalk)	GO0007155 cell adhesion	over-represented	0.0185936	1.92632	6	hsa-miR-21-5p; hsa-miR-122-5p; hsa-miR-423-5p; hsa-miR-10a-5p; hsa-miR-27b-3p; hsa-miR-146a-5p
Gene Ontology (miRWalk)	GO0006811 ion transport	over-represented	0.0187715	1.11579	5	hsa-miR-21-5p; hsa-miR-122-5p; hsa-miR-423-5p; hsa-miR-10a-5p; hsa-miR-27b-3p
Gene Ontology (miRWalk)	GO0008191 metalloendopeptidase inhibitor activity	over-represented	0.0188314	0.242105	3	hsa-miR-21-5p; hsa-miR-423-5p; hsa-miR-10a-5p
Gene Ontology (miRWalk)	GO0032148 activation of protein kinase b activity	over-represented	0.0188314	0.242105	3	hsa-miR-21-5p; hsa-miR-423-5p; hsa-miR-10a-5p
Gene Ontology (miRWalk)	GO0010575 positive regulation vascular endothelial growth factor production	over-represented	0.0190327	0.589474	4	hsa-miR-21-5p; hsa-miR-122-5p; hsa-miR-10a-5p; hsa-miR-27b-3p
Gene Ontology (miRWalk)	GO0045214 sarcomere organization	over-represented	0.0190327	0.589474	4	hsa-miR-21-5p; hsa-miR-122-5p; hsa-miR-423-5p; hsa-miR-10a-5p
Gene Ontology (miRWalk)	GO0000084 s phase of mitotic cell cycle	over-represented	0.019766	1.96842	6	hsa-miR-21-5p; hsa-miR-122-5p; hsa-miR-423-5p; hsa-miR-10a-5p; hsa-miR-27b-3p; hsa-miR-146a-5p
Gene Ontology (miRWalk)	GO0000086 g2 m transition of mitotic cell cycle	over-represented	0.019766	1.97895	6	hsa-miR-21-5p; hsa-miR-122-5p; hsa-miR-423-5p; hsa-miR-10a-5p; hsa-miR-27b-3p; hsa-miR-146a-5p
Gene Ontology (miRWalk)	GO0001701 in utero embryonic development	over-represented	0.019766	1.96842	6	hsa-miR-21-5p; hsa-miR-122-5p; hsa-miR-423-5p; hsa-miR-10a-5p; hsa-miR-27b-3p; hsa-miR-146a-5p
Gene Ontology (miRWalk)	GO0003713 transcription coactivator activity	over-represented	0.019766	1.96842	6	hsa-miR-21-5p; hsa-miR-122-5p; hsa-miR-423-5p; hsa-miR-10a-5p; hsa-miR-27b-3p; hsa-miR-146a-5p
Gene Ontology (miRWalk)	GO0003824 catalytic activity	over-represented	0.019766	0.610526	4	hsa-miR-21-5p; hsa-miR-423-5p; hsa-miR-10a-5p; hsa-miR-146a-5p
Gene Ontology (miRWalk)	GO0005813 centrosome	over-represented	0.019766	1.97895	6	hsa-miR-21-5p; hsa-miR-122-5p; hsa-miR-423-5p; hsa-miR-10a-5p; hsa-miR-27b-3p; hsa-miR-146a-5p
Gene Ontology (miRWalk)	GO0005876 spindle microtubule	over-represented	0.019766	0.610526	4	hsa-miR-21-5p; hsa-miR-122-5p; hsa-miR-10a-5p; hsa-miR-27b-3p
Gene Ontology (miRWalk)	GO0006890 retrograde vesicle mediated transport golgi to er	over-represented	0.019766	0.610526	4	hsa-miR-21-5p; hsa-miR-122-5p; hsa-miR-423-5p; hsa-miR-10a-5p
Gene Ontology (miRWalk)	GO0007399 nervous system development	over-represented	0.019766	1.95789	6	hsa-miR-21-5p; hsa-miR-122-5p; hsa-miR-423-5p; hsa-miR-10a-5p; hsa-miR-27b-3p; hsa-miR-146a-5p
Gene Ontology (miRWalk)	GO0010001 glial cell differentiation	over-represented	0.019766	0.252632	3	hsa-miR-21-5p; hsa-miR-423-5p; hsa-miR-10a-5p
Gene Ontology (miRWalk)	GO0010033 response to organic substance	over-represented	0.019766	0.610526	4	hsa-miR-21-5p; hsa-miR-122-5p; hsa-miR-10a-5p; hsa-miR-27b-3p
Gene Ontology (miRWalk)	GO0010977 negative regulation of neuron projection development	over-represented	0.019766	0.6	4	hsa-miR-122-5p; hsa-miR-423-5p; hsa-miR-10a-5p; hsa-miR-27b-3p
Gene Ontology (miRWalk)	GO0015026 coreceptor activity	over-represented	0.019766	0.252632	3	hsa-miR-21-5p; hsa-miR-10a-5p; hsa-miR-146a-5p
Gene Ontology (miRWalk)	GO0019902 phosphatase binding	over-represented	0.019766	0.610526	4	hsa-miR-21-5p; hsa-miR-423-5p; hsa-miR-10a-5p; hsa-miR-27b-3p
Gene Ontology (miRWalk)	GO0021954 central nervous system neuron development	over-represented	0.019766	0.252632	3	hsa-miR-21-5p; hsa-miR-122-5p; hsa-miR-10a-5p
Gene Ontology (miRWalk)	GO0030131 clathrin adaptor complex	over-represented	0.019766	0.610526	4	hsa-miR-21-5p; hsa-miR-122-5p; hsa-miR-423-5p; hsa-miR-146a-5p
Gene Ontology (miRWalk)	GO0030511 positive regulation of transforming growth factor beta receptor signaling pathway	over-represented	0.019766	0.610526	4	hsa-miR-21-5p; hsa-miR-122-5p; hsa-miR-423-5p; hsa-miR-146a-5p
Gene Ontology (miRWalk)	GO0032869 cellular response to insulin stimulus	over-represented	0.019766	1.14737	5	hsa-miR-21-5p; hsa-miR-122-5p; hsa-miR-423-5p; hsa-miR-10a-5p; hsa-miR-27b-3p
Gene Ontology (miRWalk)	GO0043122 regulation of i kappab kinase nf kappab cascade	over-represented	0.019766	0.252632	3	hsa-miR-21-5p; hsa-miR-423-5p; hsa-miR-10a-5p
Gene Ontology (miRWalk)	GO0043234 protein complex	over-represented	0.019766	1.96842	6	hsa-miR-21-5p; hsa-miR-122-5p; hsa-miR-423-5p; hsa-miR-10a-5p; hsa-miR-27b-3p; hsa-miR-146a-5p
Gene Ontology (miRWalk)	GO0060045 positive regulation of cardiac muscle cell proliferation	over-represented	0.019766	0.610526	4	hsa-miR-21-5p; hsa-miR-10a-5p; hsa-miR-27b-3p; hsa-miR-146a-5p
Gene Ontology (miRWalk)	GO0001525 angiogenesis	over-represented	0.0198606	1.98947	6	hsa-miR-21-5p; hsa-miR-122-5p; hsa-miR-423-5p; hsa-miR-10a-5p; hsa-miR-27b-3p; hsa-miR-146a-5p
Gene Ontology (miRWalk)	GO0001666 response to hypoxia	over-represented	0.0198776	2	6	hsa-miR-21-5p; hsa-miR-122-5p; hsa-miR-423-5p; hsa-miR-10a-5p; hsa-miR-27b-3p; hsa-miR-146a-5p
Gene Ontology (miRWalk)	GO0001890 placenta development	over-represented	0.0198776	0.621053	4	hsa-miR-21-5p; hsa-miR-122-5p; hsa-miR-423-5p; hsa-miR-27b-3p
Gene Ontology (miRWalk)	GO0002819 regulation of adaptive immune response	over-represented	0.0198776	0.0631579	2	hsa-miR-21-5p; hsa-miR-146a-5p
Gene Ontology (miRWalk)	GO0004950 chemokine receptor activity	over-represented	0.0198776	0.0631579	2	hsa-miR-21-5p; hsa-miR-146a-5p
Gene Ontology (miRWalk)	GO0005509 calcium ion binding	over-represented	0.0198776	2.01053	6	hsa-miR-21-5p; hsa-miR-122-5p; hsa-miR-423-5p; hsa-miR-10a-5p; hsa-miR-27b-3p; hsa-miR-146a-5p
Gene Ontology (miRWalk)	GO0005901 caveola	over-represented	0.0198776	1.17895	5	hsa-miR-21-5p; hsa-miR-122-5p; hsa-miR-10a-5p; hsa-miR-27b-3p; hsa-miR-146a-5p
Gene Ontology (miRWalk)	GO0006978 dna damage response signal transduction by p53 class mediator resulting in transcription of p21 class mediator	over-represented	0.0198776	0.621053	4	hsa-miR-21-5p; hsa-miR-122-5p; hsa-miR-423-5p; hsa-miR-146a-5p
Gene Ontology (miRWalk)	GO0007179 transforming growth factor beta receptor signaling pathway	over-represented	0.0198776	2.02105	6	hsa-miR-21-5p; hsa-miR-122-5p; hsa-miR-423-5p; hsa-miR-10a-5p; hsa-miR-27b-3p; hsa-miR-146a-5p
Gene Ontology (miRWalk)	GO0007186 g protein coupled receptor signaling pathway	over-represented	0.0198776	1.17895	5	hsa-miR-21-5p; hsa-miR-423-5p; hsa-miR-10a-5p; hsa-miR-27b-3p; hsa-miR-146a-5p
Gene Ontology (miRWalk)	GO0007275 multicellular organismal development	over-represented	0.0198776	2.02105	6	hsa-miR-21-5p; hsa-miR-122-5p; hsa-miR-423-5p; hsa-miR-10a-5p; hsa-miR-27b-3p; hsa-miR-146a-5p
Gene Ontology (miRWalk)	GO0008021 synaptic vesicle	over-represented	0.0198776	0.621053	4	hsa-miR-21-5p; hsa-miR-423-5p; hsa-miR-10a-5p; hsa-miR-27b-3p
Gene Ontology (miRWalk)	GO0008633 activation of pro apoptotic gene products	over-represented	0.0198776	1.16842	5	hsa-miR-21-5p; hsa-miR-122-5p; hsa-miR-423-5p; hsa-miR-10a-5p; hsa-miR-146a-5p
Gene Ontology (miRWalk)	GO0010572 positive regulation of platelet activation	over-represented	0.0198776	0.0631579	2	hsa-miR-21-5p; hsa-miR-146a-5p
Gene Ontology (miRWalk)	GO0010940 positive regulation of necrotic cell death	over-represented	0.0198776	0.0631579	2	hsa-miR-21-5p; hsa-miR-146a-5p
Gene Ontology (miRWalk)	GO0016010 dystrophin associated glycoprotein complex	over-represented	0.0198776	0.263158	3	hsa-miR-21-5p; hsa-miR-423-5p; hsa-miR-10a-5p
Gene Ontology (miRWalk)	GO0016493 c c chemokine receptor activity	over-represented	0.0198776	0.0631579	2	hsa-miR-21-5p; hsa-miR-146a-5p
Gene Ontology (miRWalk)	GO0031032 actomyosin structure organization	over-represented	0.0198776	0.263158	3	hsa-miR-21-5p; hsa-miR-122-5p; hsa-miR-10a-5p
Gene Ontology (miRWalk)	GO0031252 cell leading edge	over-represented	0.0198776	0.621053	4	hsa-miR-21-5p; hsa-miR-423-5p; hsa-miR-27b-3p; hsa-miR-146a-5p
Gene Ontology (miRWalk)	GO0032465 regulation of cytokinesis	over-represented	0.0198776	0.263158	3	hsa-miR-122-5p; hsa-miR-27b-3p; hsa-miR-146a-5p
Gene Ontology (miRWalk)	GO0033133 positive regulation of glucokinase activity	over-represented	0.0198776	0.0631579	2	hsa-miR-21-5p; hsa-miR-122-5p
Gene Ontology (miRWalk)	GO0060571 morphogenesis of an epithelial fold	over-represented	0.0198776	0.263158	3	hsa-miR-21-5p; hsa-miR-10a-5p; hsa-miR-146a-5p
Gene Ontology (miRWalk)	GO0071377 cellular response to glucagon stimulus	over-represented	0.0198776	0.621053	4	hsa-miR-21-5p; hsa-miR-423-5p; hsa-miR-10a-5p; hsa-miR-27b-3p
Gene Ontology (miRWalk)	GO0000902 cell morphogenesis	over-represented	0.0201113	0.631579	4	hsa-miR-21-5p; hsa-miR-122-5p; hsa-miR-10a-5p; hsa-miR-27b-3p
Gene Ontology (miRWalk)	GO0000987 core promoter proximal region sequence specific dna binding	over-represented	0.0201113	0.631579	4	hsa-miR-21-5p; hsa-miR-423-5p; hsa-miR-10a-5p; hsa-miR-146a-5p
Gene Ontology (miRWalk)	GO0048663 neuron fate commitment	over-represented	0.0201113	0.631579	4	hsa-miR-21-5p; hsa-miR-122-5p; hsa-miR-27b-3p; hsa-miR-146a-5p
Gene Ontology (miRWalk)	GO0051496 positive regulation of stress fiber assembly	over-represented	0.0201113	0.631579	4	hsa-miR-21-5p; hsa-miR-122-5p; hsa-miR-423-5p; hsa-miR-10a-5p
Gene Ontology (miRWalk)	GO0006661 phosphatidylinositol biosynthetic process	over-represented	0.0201953	1.18947	5	hsa-miR-21-5p; hsa-miR-122-5p; hsa-miR-423-5p; hsa-miR-10a-5p; hsa-miR-27b-3p
Gene Ontology (miRWalk)	GO0000983 rna polymerase ii core promoter sequence specific dna binding transcription factor activity	over-represented	0.0207729	0.273684	3	hsa-miR-21-5p; hsa-miR-122-5p; hsa-miR-146a-5p
Gene Ontology (miRWalk)	GO0006383 transcription from rna polymerase iii promoter	over-represented	0.0207729	0.642105	4	hsa-miR-21-5p; hsa-miR-122-5p; hsa-miR-423-5p; hsa-miR-10a-5p
Gene Ontology (miRWalk)	GO0007049 cell cycle	over-represented	0.0207729	2.05263	6	hsa-miR-21-5p; hsa-miR-122-5p; hsa-miR-423-5p; hsa-miR-10a-5p; hsa-miR-27b-3p; hsa-miR-146a-5p
Gene Ontology (miRWalk)	GO0019886 antigen processing and presentation of exogenous peptide antigen via mhc class ii	over-represented	0.0207729	1.2	5	hsa-miR-21-5p; hsa-miR-122-5p; hsa-miR-423-5p; hsa-miR-10a-5p; hsa-miR-146a-5p
Gene Ontology (miRWalk)	GO0030833 regulation of actin filament polymerization	over-represented	0.0207729	0.273684	3	hsa-miR-21-5p; hsa-miR-423-5p; hsa-miR-10a-5p
Gene Ontology (miRWalk)	GO0033235 positive regulation of protein sumoylation	over-represented	0.0207729	0.273684	3	hsa-miR-21-5p; hsa-miR-423-5p; hsa-miR-10a-5p
Gene Ontology (miRWalk)	GO0035372 protein localization to microtubule	over-represented	0.0207729	0.273684	3	hsa-miR-122-5p; hsa-miR-10a-5p; hsa-miR-27b-3p
Gene Ontology (miRWalk)	GO0042346 positive regulation of nf kappab import into nucleus	over-represented	0.0207729	0.273684	3	hsa-miR-21-5p; hsa-miR-122-5p; hsa-miR-146a-5p
Gene Ontology (miRWalk)	GO0043589 skin morphogenesis	over-represented	0.0207729	0.273684	3	hsa-miR-21-5p; hsa-miR-122-5p; hsa-miR-423-5p
Gene Ontology (miRWalk)	GO0051260 protein homooligomerization	over-represented	0.0207729	1.2	5	hsa-miR-21-5p; hsa-miR-122-5p; hsa-miR-423-5p; hsa-miR-10a-5p; hsa-miR-146a-5p
Gene Ontology (miRWalk)	GO0070306 lens fiber cell differentiation	over-represented	0.0207729	0.273684	3	hsa-miR-21-5p; hsa-miR-122-5p; hsa-miR-10a-5p
Gene Ontology (miRWalk)	GO0001503 ossification	over-represented	0.020978	1.21053	5	hsa-miR-21-5p; hsa-miR-122-5p; hsa-miR-423-5p; hsa-miR-10a-5p; hsa-miR-146a-5p
Gene Ontology (miRWalk)	GO0005525 gtp binding	over-represented	0.020978	2.06316	6	hsa-miR-21-5p; hsa-miR-122-5p; hsa-miR-423-5p; hsa-miR-10a-5p; hsa-miR-27b-3p; hsa-miR-146a-5p
Gene Ontology (miRWalk)	GO0001654 eye development	over-represented	0.021242	0.652632	4	hsa-miR-21-5p; hsa-miR-122-5p; hsa-miR-423-5p; hsa-miR-10a-5p
Gene Ontology (miRWalk)	GO0001726 ruffle	over-represented	0.021242	1.22105	5	hsa-miR-21-5p; hsa-miR-122-5p; hsa-miR-423-5p; hsa-miR-10a-5p; hsa-miR-146a-5p
Gene Ontology (miRWalk)	GO0007267 cell cell signaling	over-represented	0.021242	1.22105	5	hsa-miR-21-5p; hsa-miR-122-5p; hsa-miR-423-5p; hsa-miR-10a-5p; hsa-miR-146a-5p
Gene Ontology (miRWalk)	GO0009749 response to glucose stimulus	over-represented	0.021242	1.22105	5	hsa-miR-21-5p; hsa-miR-122-5p; hsa-miR-423-5p; hsa-miR-10a-5p; hsa-miR-27b-3p
Gene Ontology (miRWalk)	GO0010862 positive regulation of pathway restricted smad protein phosphorylation	over-represented	0.021242	0.652632	4	hsa-miR-21-5p; hsa-miR-122-5p; hsa-miR-10a-5p; hsa-miR-146a-5p
Gene Ontology (miRWalk)	GO0014069 postsynaptic density	over-represented	0.021242	1.22105	5	hsa-miR-21-5p; hsa-miR-122-5p; hsa-miR-423-5p; hsa-miR-10a-5p; hsa-miR-146a-5p
Gene Ontology (miRWalk)	GO0016922 ligand dependent nuclear receptor binding	over-represented	0.021242	0.652632	4	hsa-miR-21-5p; hsa-miR-423-5p; hsa-miR-10a-5p; hsa-miR-27b-3p
Gene Ontology (miRWalk)	GO0000139 golgi membrane	over-represented	0.0216495	2.08421	6	hsa-miR-21-5p; hsa-miR-122-5p; hsa-miR-423-5p; hsa-miR-10a-5p; hsa-miR-27b-3p; hsa-miR-146a-5p
Gene Ontology (miRWalk)	GO0002053 positive regulation of mesenchymal cell proliferation	over-represented	0.0217619	1.23158	5	hsa-miR-21-5p; hsa-miR-122-5p; hsa-miR-423-5p; hsa-miR-10a-5p; hsa-miR-146a-5p
Gene Ontology (miRWalk)	GO0007173 epidermal growth factor receptor signaling pathway	over-represented	0.0217619	2.09474	6	hsa-miR-21-5p; hsa-miR-122-5p; hsa-miR-423-5p; hsa-miR-10a-5p; hsa-miR-27b-3p; hsa-miR-146a-5p
Gene Ontology (miRWalk)	GO0008378 galactosyltransferase activity	over-represented	0.0217619	0.284211	3	hsa-miR-21-5p; hsa-miR-122-5p; hsa-miR-10a-5p
Gene Ontology (miRWalk)	GO0032570 response to progesterone stimulus	over-represented	0.0217619	0.663158	4	hsa-miR-21-5p; hsa-miR-122-5p; hsa-miR-10a-5p; hsa-miR-146a-5p
Gene Ontology (miRWalk)	GO0034446 substrate adhesion dependent cell spreading	over-represented	0.0217619	0.663158	4	hsa-miR-21-5p; hsa-miR-122-5p; hsa-miR-10a-5p; hsa-miR-146a-5p
Gene Ontology (miRWalk)	GO0043015 gamma tubulin binding	over-represented	0.0217619	0.284211	3	hsa-miR-122-5p; hsa-miR-423-5p; hsa-miR-146a-5p
Gene Ontology (miRWalk)	GO0050870 positive regulation of t cell activation	over-represented	0.0217619	0.284211	3	hsa-miR-21-5p; hsa-miR-10a-5p; hsa-miR-146a-5p
Gene Ontology (miRWalk)	GO0060071 wnt receptor signaling pathway planar cell polarity pathway	over-represented	0.0217619	0.284211	3	hsa-miR-21-5p; hsa-miR-122-5p; hsa-miR-10a-5p
Gene Ontology (miRWalk)	GO0009986 cell surface	over-represented	0.0221088	2.10526	6	hsa-miR-21-5p; hsa-miR-122-5p; hsa-miR-423-5p; hsa-miR-10a-5p; hsa-miR-27b-3p; hsa-miR-146a-5p
Gene Ontology (miRWalk)	GO0030521 androgen receptor signaling pathway	over-represented	0.0221088	1.24211	5	hsa-miR-21-5p; hsa-miR-122-5p; hsa-miR-423-5p; hsa-miR-10a-5p; hsa-miR-146a-5p
Gene Ontology (miRWalk)	GO0045087 innate immune response	over-represented	0.0221088	2.10526	6	hsa-miR-21-5p; hsa-miR-122-5p; hsa-miR-423-5p; hsa-miR-10a-5p; hsa-miR-27b-3p; hsa-miR-146a-5p
Gene Ontology (miRWalk)	GO0002282 microglial cell activation involved in immune response	over-represented	0.0223384	0.0736842	2	hsa-miR-21-5p; hsa-miR-146a-5p
Gene Ontology (miRWalk)	GO0003873 6 phosphofructo 2 kinase activity	over-represented	0.0223384	0.0736842	2	hsa-miR-21-5p; hsa-miR-122-5p
Gene Ontology (miRWalk)	GO0005764 lysosome	over-represented	0.0223384	1.25263	5	hsa-miR-21-5p; hsa-miR-122-5p; hsa-miR-423-5p; hsa-miR-10a-5p; hsa-miR-27b-3p
Gene Ontology (miRWalk)	GO0005892 acetylcholine gated channel complex	over-represented	0.0223384	0.0736842	2	hsa-miR-21-5p; hsa-miR-10a-5p
Gene Ontology (miRWalk)	GO0006003 fructose 2 6 bisphosphate metabolic process	over-represented	0.0223384	0.0736842	2	hsa-miR-21-5p; hsa-miR-122-5p
Gene Ontology (miRWalk)	GO0006513 protein monoubiquitination	over-represented	0.0223384	0.673684	4	hsa-miR-21-5p; hsa-miR-423-5p; hsa-miR-10a-5p; hsa-miR-27b-3p
Gene Ontology (miRWalk)	GO0006957 complement activation alternative pathway	over-represented	0.0223384	0.0736842	2	hsa-miR-10a-5p; hsa-miR-146a-5p
Gene Ontology (miRWalk)	GO0007050 cell cycle arrest	over-represented	0.0223384	2.12632	6	hsa-miR-21-5p; hsa-miR-122-5p; hsa-miR-423-5p; hsa-miR-10a-5p; hsa-miR-27b-3p; hsa-miR-146a-5p
Gene Ontology (miRWalk)	GO0008306 associative learning	over-represented	0.0223384	0.294737	3	hsa-miR-21-5p; hsa-miR-122-5p; hsa-miR-10a-5p
Gene Ontology (miRWalk)	GO0008373 sialyltransferase activity	over-represented	0.0223384	0.0736842	2	hsa-miR-21-5p; hsa-miR-122-5p
Gene Ontology (miRWalk)	GO0019430 removal of superoxide radicals	over-represented	0.0223384	0.294737	3	hsa-miR-21-5p; hsa-miR-122-5p; hsa-miR-10a-5p
Gene Ontology (miRWalk)	GO0019787 small conjugating protein ligase activity	over-represented	0.0223384	0.0736842	2	hsa-miR-423-5p; hsa-miR-10a-5p
Gene Ontology (miRWalk)	GO0022601 menstrual cycle phase	over-represented	0.0223384	0.0736842	2	hsa-miR-21-5p; hsa-miR-10a-5p
Gene Ontology (miRWalk)	GO0042098 t cell proliferation	over-represented	0.0223384	0.294737	3	hsa-miR-21-5p; hsa-miR-27b-3p; hsa-miR-146a-5p
Gene Ontology (miRWalk)	GO0045617 negative regulation of keratinocyte differentiation	over-represented	0.0223384	0.0736842	2	hsa-miR-21-5p; hsa-miR-423-5p
Gene Ontology (miRWalk)	GO0050852 t cell receptor signaling pathway	over-represented	0.0223384	1.26316	5	hsa-miR-21-5p; hsa-miR-122-5p; hsa-miR-423-5p; hsa-miR-10a-5p; hsa-miR-146a-5p
Gene Ontology (miRWalk)	GO0050877 neurological system process	over-represented	0.0223384	0.0736842	2	hsa-miR-21-5p; hsa-miR-10a-5p
Gene Ontology (miRWalk)	GO0051491 positive regulation of filopodium assembly	over-represented	0.0223384	0.294737	3	hsa-miR-21-5p; hsa-miR-122-5p; hsa-miR-10a-5p
Gene Ontology (miRWalk)	GO0052033 pathogen associated molecular pattern dependent induction by symbiont of host innate immune response	over-represented	0.0223384	0.0736842	2	hsa-miR-21-5p; hsa-miR-146a-5p
Gene Ontology (miRWalk)	GO0060058 positive regulation of apoptotic process involved in mammary gland involution	over-represented	0.0223384	0.294737	3	hsa-miR-122-5p; hsa-miR-423-5p; hsa-miR-27b-3p
Gene Ontology (miRWalk)	GO0072207 metanephric epithelium development	over-represented	0.0223384	0.0736842	2	hsa-miR-21-5p; hsa-miR-423-5p
Gene Ontology (miRWalk)	GO0000307 cyclin dependent protein kinase holoenzyme complex	over-represented	0.0230056	1.27368	5	hsa-miR-21-5p; hsa-miR-122-5p; hsa-miR-423-5p; hsa-miR-27b-3p; hsa-miR-146a-5p
Gene Ontology (miRWalk)	GO0016192 vesicle mediated transport	over-represented	0.0230056	1.27368	5	hsa-miR-21-5p; hsa-miR-122-5p; hsa-miR-423-5p; hsa-miR-10a-5p; hsa-miR-146a-5p
Gene Ontology (miRWalk)	GO0051403 stress activated mapk cascade	over-represented	0.0230056	1.27368	5	hsa-miR-21-5p; hsa-miR-122-5p; hsa-miR-10a-5p; hsa-miR-27b-3p; hsa-miR-146a-5p
Gene Ontology (miRWalk)	GO0005097 rab gtpase activator activity	over-represented	0.023298	0.694737	4	hsa-miR-21-5p; hsa-miR-122-5p; hsa-miR-423-5p; hsa-miR-27b-3p
Gene Ontology (miRWalk)	GO0005938 cell cortex	over-represented	0.023298	1.28421	5	hsa-miR-21-5p; hsa-miR-122-5p; hsa-miR-423-5p; hsa-miR-10a-5p; hsa-miR-146a-5p
Gene Ontology (miRWalk)	GO0006112 energy reserve metabolic process	over-represented	0.023298	1.28421	5	hsa-miR-21-5p; hsa-miR-122-5p; hsa-miR-423-5p; hsa-miR-10a-5p; hsa-miR-27b-3p
Gene Ontology (miRWalk)	GO0006241 ctp biosynthetic process	over-represented	0.023298	0.305263	3	hsa-miR-21-5p; hsa-miR-122-5p; hsa-miR-423-5p
Gene Ontology (miRWalk)	GO0006367 transcription initiation from rna polymerase ii promoter	over-represented	0.023298	2.16842	6	hsa-miR-21-5p; hsa-miR-122-5p; hsa-miR-423-5p; hsa-miR-10a-5p; hsa-miR-27b-3p; hsa-miR-146a-5p
Gene Ontology (miRWalk)	GO0006385 transcription elongation from rna polymerase iii promoter	over-represented	0.023298	0.305263	3	hsa-miR-21-5p; hsa-miR-423-5p; hsa-miR-10a-5p
Gene Ontology (miRWalk)	GO0006386 termination of rna polymerase iii transcription	over-represented	0.023298	0.305263	3	hsa-miR-21-5p; hsa-miR-423-5p; hsa-miR-10a-5p
Gene Ontology (miRWalk)	GO0006939 smooth muscle contraction	over-represented	0.023298	0.305263	3	hsa-miR-122-5p; hsa-miR-27b-3p; hsa-miR-146a-5p
Gene Ontology (miRWalk)	GO0007166 cell surface receptor signaling pathway	over-represented	0.023298	1.28421	5	hsa-miR-21-5p; hsa-miR-423-5p; hsa-miR-10a-5p; hsa-miR-27b-3p; hsa-miR-146a-5p
Gene Ontology (miRWalk)	GO0007435 salivary gland morphogenesis	over-represented	0.023298	0.305263	3	hsa-miR-21-5p; hsa-miR-10a-5p; hsa-miR-146a-5p
Gene Ontology (miRWalk)	GO0008009 chemokine activity	over-represented	0.023298	0.305263	3	hsa-miR-21-5p; hsa-miR-10a-5p; hsa-miR-146a-5p
Gene Ontology (miRWalk)	GO0008144 drug binding	over-represented	0.023298	0.694737	4	hsa-miR-21-5p; hsa-miR-423-5p; hsa-miR-10a-5p; hsa-miR-27b-3p
Gene Ontology (miRWalk)	GO0009897 external side of plasma membrane	over-represented	0.023298	1.29474	5	hsa-miR-21-5p; hsa-miR-122-5p; hsa-miR-423-5p; hsa-miR-27b-3p; hsa-miR-146a-5p
Gene Ontology (miRWalk)	GO0016485 protein processing	over-represented	0.023298	0.705263	4	hsa-miR-21-5p; hsa-miR-122-5p; hsa-miR-423-5p; hsa-miR-10a-5p
Gene Ontology (miRWalk)	GO0016579 protein deubiquitination	over-represented	0.023298	0.705263	4	hsa-miR-21-5p; hsa-miR-122-5p; hsa-miR-423-5p; hsa-miR-10a-5p
Gene Ontology (miRWalk)	GO0017124 sh3 domain binding	over-represented	0.023298	1.29474	5	hsa-miR-21-5p; hsa-miR-122-5p; hsa-miR-423-5p; hsa-miR-10a-5p; hsa-miR-27b-3p
Gene Ontology (miRWalk)	GO0030315 t tubule	over-represented	0.023298	0.305263	3	hsa-miR-122-5p; hsa-miR-10a-5p; hsa-miR-27b-3p
Gene Ontology (miRWalk)	GO0030331 estrogen receptor binding	over-represented	0.023298	0.694737	4	hsa-miR-21-5p; hsa-miR-423-5p; hsa-miR-10a-5p; hsa-miR-27b-3p
Gene Ontology (miRWalk)	GO0030879 mammary gland development	over-represented	0.023298	0.705263	4	hsa-miR-21-5p; hsa-miR-122-5p; hsa-miR-10a-5p; hsa-miR-146a-5p
Gene Ontology (miRWalk)	GO0031145 anaphase promoting complex dependent proteasomal ubiquitin dependent protein catabolic process	over-represented	0.023298	1.29474	5	hsa-miR-21-5p; hsa-miR-122-5p; hsa-miR-423-5p; hsa-miR-10a-5p; hsa-miR-27b-3p
Gene Ontology (miRWalk)	GO0035064 methylated histone residue binding	over-represented	0.023298	0.705263	4	hsa-miR-21-5p; hsa-miR-122-5p; hsa-miR-423-5p; hsa-miR-10a-5p
Gene Ontology (miRWalk)	GO0044325 ion channel binding	over-represented	0.023298	0.705263	4	hsa-miR-21-5p; hsa-miR-122-5p; hsa-miR-10a-5p; hsa-miR-27b-3p
Gene Ontology (miRWalk)	GO0070062 extracellular vesicular exosome	over-represented	0.023298	0.305263	3	hsa-miR-21-5p; hsa-miR-122-5p; hsa-miR-10a-5p
Gene Ontology (miRWalk)	GO0071889 14 3 3 protein binding	over-represented	0.023298	0.305263	3	hsa-miR-21-5p; hsa-miR-10a-5p; hsa-miR-27b-3p
Gene Ontology (miRWalk)	GO0000165 mapk cascade	over-represented	0.0237311	1.30526	5	hsa-miR-21-5p; hsa-miR-122-5p; hsa-miR-423-5p; hsa-miR-10a-5p; hsa-miR-146a-5p
Gene Ontology (miRWalk)	GO0006979 response to oxidative stress	over-represented	0.0237311	1.30526	5	hsa-miR-21-5p; hsa-miR-122-5p; hsa-miR-423-5p; hsa-miR-10a-5p; hsa-miR-146a-5p
Gene Ontology (miRWalk)	GO0030168 platelet activation	over-represented	0.0237311	2.18947	6	hsa-miR-21-5p; hsa-miR-122-5p; hsa-miR-423-5p; hsa-miR-10a-5p; hsa-miR-27b-3p; hsa-miR-146a-5p
Gene Ontology (miRWalk)	GO0051056 regulation of small gtpase mediated signal transduction	over-represented	0.0237311	1.30526	5	hsa-miR-21-5p; hsa-miR-122-5p; hsa-miR-423-5p; hsa-miR-10a-5p; hsa-miR-27b-3p
Gene Ontology (miRWalk)	GO0000077 dna damage checkpoint	over-represented	0.0238769	0.715789	4	hsa-miR-21-5p; hsa-miR-122-5p; hsa-miR-423-5p; hsa-miR-10a-5p
Gene Ontology (miRWalk)	GO0006366 transcription from rna polymerase ii promoter	over-represented	0.0238769	2.2	6	hsa-miR-21-5p; hsa-miR-122-5p; hsa-miR-423-5p; hsa-miR-10a-5p; hsa-miR-27b-3p; hsa-miR-146a-5p
Gene Ontology (miRWalk)	GO0007220 notch receptor processing	over-represented	0.0238769	0.715789	4	hsa-miR-21-5p; hsa-miR-122-5p; hsa-miR-10a-5p; hsa-miR-27b-3p
Gene Ontology (miRWalk)	GO0030155 regulation of cell adhesion	over-represented	0.0238769	0.715789	4	hsa-miR-21-5p; hsa-miR-122-5p; hsa-miR-10a-5p; hsa-miR-146a-5p
Gene Ontology (miRWalk)	GO0030308 negative regulation of cell growth	over-represented	0.0238769	2.2	6	hsa-miR-21-5p; hsa-miR-122-5p; hsa-miR-423-5p; hsa-miR-10a-5p; hsa-miR-27b-3p; hsa-miR-146a-5p
Gene Ontology (miRWalk)	GO0043547 positive regulation of gtpase activity	over-represented	0.0238769	0.715789	4	hsa-miR-21-5p; hsa-miR-423-5p; hsa-miR-10a-5p; hsa-miR-146a-5p
Gene Ontology (miRWalk)	GO0043548 phosphatidylinositol 3 kinase binding	over-represented	0.0238769	0.715789	4	hsa-miR-21-5p; hsa-miR-122-5p; hsa-miR-27b-3p; hsa-miR-146a-5p
Gene Ontology (miRWalk)	GO0001501 skeletal system development	over-represented	0.024095	1.31579	5	hsa-miR-21-5p; hsa-miR-423-5p; hsa-miR-10a-5p; hsa-miR-27b-3p; hsa-miR-146a-5p
Gene Ontology (miRWalk)	GO0001504 neurotransmitter uptake	over-represented	0.0240963	0.315789	3	hsa-miR-122-5p; hsa-miR-423-5p; hsa-miR-10a-5p
Gene Ontology (miRWalk)	GO0034063 stress granule assembly	over-represented	0.0240963	0.315789	3	hsa-miR-21-5p; hsa-miR-122-5p; hsa-miR-10a-5p
Gene Ontology (miRWalk)	GO0051930 regulation of sensory perception of pain	over-represented	0.0240963	0.315789	3	hsa-miR-21-5p; hsa-miR-10a-5p; hsa-miR-146a-5p
Gene Ontology (miRWalk)	GO0006364 rrna processing	over-represented	0.0246114	1.32632	5	hsa-miR-21-5p; hsa-miR-423-5p; hsa-miR-10a-5p; hsa-miR-27b-3p; hsa-miR-146a-5p
Gene Ontology (miRWalk)	GO0043687 post translational protein modification	over-represented	0.0246114	1.32632	5	hsa-miR-21-5p; hsa-miR-122-5p; hsa-miR-423-5p; hsa-miR-10a-5p; hsa-miR-27b-3p
Gene Ontology (miRWalk)	GO0050900 leukocyte migration	over-represented	0.0246114	1.32632	5	hsa-miR-21-5p; hsa-miR-122-5p; hsa-miR-423-5p; hsa-miR-10a-5p; hsa-miR-146a-5p
Gene Ontology (miRWalk)	GO0000979 rna polymerase ii core promoter sequence specific dna binding	over-represented	0.0246143	0.726316	4	hsa-miR-21-5p; hsa-miR-122-5p; hsa-miR-10a-5p; hsa-miR-146a-5p
Gene Ontology (miRWalk)	GO0016581 nurd complex	over-represented	0.0246143	0.726316	4	hsa-miR-21-5p; hsa-miR-423-5p; hsa-miR-10a-5p; hsa-miR-146a-5p
Gene Ontology (miRWalk)	GO0000166 nucleotide binding	over-represented	0.0246351	2.23158	6	hsa-miR-21-5p; hsa-miR-122-5p; hsa-miR-423-5p; hsa-miR-10a-5p; hsa-miR-27b-3p; hsa-miR-146a-5p
Gene Ontology (miRWalk)	GO0004758 serine c palmitoyltransferase activity	over-represented	0.0246351	0.0842105	2	hsa-miR-21-5p; hsa-miR-122-5p
Gene Ontology (miRWalk)	GO0006942 regulation of striated muscle contraction	over-represented	0.0246351	0.0842105	2	hsa-miR-122-5p; hsa-miR-10a-5p
Gene Ontology (miRWalk)	GO0017059 serine c palmitoyltransferase complex	over-represented	0.0246351	0.0842105	2	hsa-miR-21-5p; hsa-miR-122-5p
Gene Ontology (miRWalk)	GO0030904 retromer complex	over-represented	0.0246351	0.0842105	2	hsa-miR-21-5p; hsa-miR-423-5p
Gene Ontology (miRWalk)	GO0035456 response to interferon beta	over-represented	0.0246351	0.0842105	2	hsa-miR-10a-5p; hsa-miR-146a-5p
Gene Ontology (miRWalk)	GO0042088 t helper 1 type immune response	over-represented	0.0246351	0.0842105	2	hsa-miR-21-5p; hsa-miR-146a-5p
Gene Ontology (miRWalk)	GO0048478 replication fork protection	over-represented	0.0246351	0.0842105	2	hsa-miR-122-5p; hsa-miR-146a-5p
Gene Ontology (miRWalk)	GO0051301 cell division	over-represented	0.0246351	2.23158	6	hsa-miR-21-5p; hsa-miR-122-5p; hsa-miR-423-5p; hsa-miR-10a-5p; hsa-miR-27b-3p; hsa-miR-146a-5p
Gene Ontology (miRWalk)	GO0060158 phospholipase c activating dopamine receptor signaling pathway	over-represented	0.0246351	0.0842105	2	hsa-miR-21-5p; hsa-miR-423-5p
Gene Ontology (miRWalk)	GO0000375 rna splicing via transesterification reactions	over-represented	0.0247639	0.736842	4	hsa-miR-21-5p; hsa-miR-423-5p; hsa-miR-10a-5p; hsa-miR-27b-3p
Gene Ontology (miRWalk)	GO0000980 rna polymerase ii distal enhancer sequence specific dna binding	over-represented	0.0247639	0.326316	3	hsa-miR-21-5p; hsa-miR-122-5p; hsa-miR-10a-5p
Gene Ontology (miRWalk)	GO0003678 dna helicase activity	over-represented	0.0247639	0.326316	3	hsa-miR-21-5p; hsa-miR-423-5p; hsa-miR-27b-3p
Gene Ontology (miRWalk)	GO0004435 phosphatidylinositol phospholipase c activity	over-represented	0.0247639	0.326316	3	hsa-miR-21-5p; hsa-miR-423-5p; hsa-miR-27b-3p
Gene Ontology (miRWalk)	GO0007169 transmembrane receptor protein tyrosine kinase signaling pathway	over-represented	0.0247639	0.736842	4	hsa-miR-21-5p; hsa-miR-10a-5p; hsa-miR-27b-3p; hsa-miR-146a-5p
Gene Ontology (miRWalk)	GO0010718 positive regulation of epithelial to mesenchymal transition	over-represented	0.0247639	0.736842	4	hsa-miR-21-5p; hsa-miR-10a-5p; hsa-miR-27b-3p; hsa-miR-146a-5p
Gene Ontology (miRWalk)	GO0015671 oxygen transport	over-represented	0.0247639	0.326316	3	hsa-miR-21-5p; hsa-miR-423-5p; hsa-miR-10a-5p
Gene Ontology (miRWalk)	GO0016032 viral reproduction	over-represented	0.0247639	2.24211	6	hsa-miR-21-5p; hsa-miR-122-5p; hsa-miR-423-5p; hsa-miR-10a-5p; hsa-miR-27b-3p; hsa-miR-146a-5p
Gene Ontology (miRWalk)	GO0017022 myosin binding	over-represented	0.0247639	0.326316	3	hsa-miR-21-5p; hsa-miR-122-5p; hsa-miR-10a-5p
Gene Ontology (miRWalk)	GO0060612 adipose tissue development	over-represented	0.0247639	0.326316	3	hsa-miR-21-5p; hsa-miR-122-5p; hsa-miR-10a-5p
Gene Ontology (miRWalk)	GO0050679 positive regulation of epithelial cell proliferation	over-represented	0.0248426	1.34737	5	hsa-miR-21-5p; hsa-miR-122-5p; hsa-miR-423-5p; hsa-miR-10a-5p; hsa-miR-146a-5p
Gene Ontology (miRWalk)	GO0051091 positive regulation of sequence specific dna binding transcription factor activity	over-represented	0.0248426	1.34737	5	hsa-miR-21-5p; hsa-miR-122-5p; hsa-miR-423-5p; hsa-miR-27b-3p; hsa-miR-146a-5p
Gene Ontology (miRWalk)	GO0006417 regulation of translation	over-represented	0.0256507	1.35789	5	hsa-miR-21-5p; hsa-miR-122-5p; hsa-miR-423-5p; hsa-miR-10a-5p; hsa-miR-146a-5p
Gene Ontology (miRWalk)	GO0006886 intracellular protein transport	over-represented	0.0256507	1.35789	5	hsa-miR-21-5p; hsa-miR-122-5p; hsa-miR-423-5p; hsa-miR-10a-5p; hsa-miR-146a-5p
Gene Ontology (miRWalk)	GO0043966 histone h3 acetylation	over-represented	0.0256507	0.747368	4	hsa-miR-21-5p; hsa-miR-122-5p; hsa-miR-10a-5p; hsa-miR-146a-5p
Gene Ontology (miRWalk)	GO0006334 nucleosome assembly	over-represented	0.0264238	1.36842	5	hsa-miR-21-5p; hsa-miR-122-5p; hsa-miR-423-5p; hsa-miR-10a-5p; hsa-miR-27b-3p
Gene Ontology (miRWalk)	GO0008432 jun kinase binding	over-represented	0.0264238	0.336842	3	hsa-miR-21-5p; hsa-miR-423-5p; hsa-miR-27b-3p
Gene Ontology (miRWalk)	GO0016584 nucleosome positioning	over-represented	0.0264238	0.336842	3	hsa-miR-21-5p; hsa-miR-423-5p; hsa-miR-27b-3p
Gene Ontology (miRWalk)	GO0019897 extrinsic to plasma membrane	over-represented	0.0264238	0.336842	3	hsa-miR-122-5p; hsa-miR-423-5p; hsa-miR-27b-3p
Gene Ontology (miRWalk)	GO0042594 response to starvation	over-represented	0.0264238	0.336842	3	hsa-miR-21-5p; hsa-miR-122-5p; hsa-miR-423-5p
Gene Ontology (miRWalk)	GO0046822 regulation of nucleocytoplasmic transport	over-represented	0.0264238	0.336842	3	hsa-miR-423-5p; hsa-miR-10a-5p; hsa-miR-146a-5p
Gene Ontology (miRWalk)	GO0005615 extracellular space	over-represented	0.0265279	2.28421	6	hsa-miR-21-5p; hsa-miR-122-5p; hsa-miR-423-5p; hsa-miR-10a-5p; hsa-miR-27b-3p; hsa-miR-146a-5p
Gene Ontology (miRWalk)	GO0042472 inner ear morphogenesis	over-represented	0.0265279	0.757895	4	hsa-miR-21-5p; hsa-miR-122-5p; hsa-miR-423-5p; hsa-miR-10a-5p
Gene Ontology (miRWalk)	GO0043231 intracellular membrane bounded organelle	over-represented	0.0265279	2.28421	6	hsa-miR-21-5p; hsa-miR-122-5p; hsa-miR-423-5p; hsa-miR-10a-5p; hsa-miR-27b-3p; hsa-miR-146a-5p
Gene Ontology (miRWalk)	GO0048011 nerve growth factor receptor signaling pathway	over-represented	0.0265279	2.28421	6	hsa-miR-21-5p; hsa-miR-122-5p; hsa-miR-423-5p; hsa-miR-10a-5p; hsa-miR-27b-3p; hsa-miR-146a-5p
Gene Ontology (miRWalk)	GO0005783 endoplasmic reticulum	over-represented	0.0272076	2.29474	6	hsa-miR-21-5p; hsa-miR-122-5p; hsa-miR-423-5p; hsa-miR-10a-5p; hsa-miR-27b-3p; hsa-miR-146a-5p
Gene Ontology (miRWalk)	GO0002020 protease binding	over-represented	0.0273568	1.38947	5	hsa-miR-21-5p; hsa-miR-122-5p; hsa-miR-423-5p; hsa-miR-10a-5p; hsa-miR-146a-5p
Gene Ontology (miRWalk)	GO0004004 atp dependent rna helicase activity	over-represented	0.0273568	0.768421	4	hsa-miR-21-5p; hsa-miR-423-5p; hsa-miR-10a-5p; hsa-miR-27b-3p
Gene Ontology (miRWalk)	GO0032580 golgi cisterna membrane	over-represented	0.0273568	0.768421	4	hsa-miR-21-5p; hsa-miR-122-5p; hsa-miR-423-5p; hsa-miR-10a-5p
Gene Ontology (miRWalk)	GO0043130 ubiquitin binding	over-represented	0.0273568	0.768421	4	hsa-miR-21-5p; hsa-miR-423-5p; hsa-miR-27b-3p; hsa-miR-146a-5p
Gene Ontology (miRWalk)	GO0044255 cellular lipid metabolic process	over-represented	0.0273568	1.38947	5	hsa-miR-21-5p; hsa-miR-122-5p; hsa-miR-423-5p; hsa-miR-10a-5p; hsa-miR-27b-3p
Gene Ontology (miRWalk)	GO0051259 protein oligomerization	over-represented	0.0273568	0.768421	4	hsa-miR-21-5p; hsa-miR-122-5p; hsa-miR-423-5p; hsa-miR-146a-5p
Gene Ontology (miRWalk)	GO0003682 chromatin binding	over-represented	0.0274732	2.30526	6	hsa-miR-21-5p; hsa-miR-122-5p; hsa-miR-423-5p; hsa-miR-10a-5p; hsa-miR-27b-3p; hsa-miR-146a-5p
Gene Ontology (miRWalk)	GO0001763 morphogenesis of a branching structure	over-represented	0.0275872	0.0947368	2	hsa-miR-21-5p; hsa-miR-10a-5p
Gene Ontology (miRWalk)	GO0004331 fructose 2 6 bisphosphate 2 phosphatase activity	over-represented	0.0275872	0.0947368	2	hsa-miR-21-5p; hsa-miR-122-5p
Gene Ontology (miRWalk)	GO0006814 sodium ion transport	over-represented	0.0275872	0.347368	3	hsa-miR-122-5p; hsa-miR-423-5p; hsa-miR-10a-5p
Gene Ontology (miRWalk)	GO0006952 defense response	over-represented	0.0275872	0.778947	4	hsa-miR-21-5p; hsa-miR-122-5p; hsa-miR-10a-5p; hsa-miR-146a-5p
Gene Ontology (miRWalk)	GO0008271 secondary active sulfate transmembrane transporter activity	over-represented	0.0275872	0.0947368	2	hsa-miR-21-5p; hsa-miR-10a-5p
Gene Ontology (miRWalk)	GO0010744 positive regulation of macrophage derived foam cell differentiation	over-represented	0.0275872	0.347368	3	hsa-miR-21-5p; hsa-miR-27b-3p; hsa-miR-146a-5p
Gene Ontology (miRWalk)	GO0015116 sulfate transmembrane transporter activity	over-represented	0.0275872	0.0947368	2	hsa-miR-21-5p; hsa-miR-10a-5p
Gene Ontology (miRWalk)	GO0019060 intracellular transport of viral proteins in host cell	over-represented	0.0275872	0.0947368	2	hsa-miR-21-5p; hsa-miR-146a-5p
Gene Ontology (miRWalk)	GO0032735 positive regulation of interleukin 12 production	over-represented	0.0275872	0.347368	3	hsa-miR-21-5p; hsa-miR-423-5p; hsa-miR-146a-5p
Gene Ontology (miRWalk)	GO0043084 penile erection	over-represented	0.0275872	0.0947368	2	hsa-miR-10a-5p; hsa-miR-27b-3p
Gene Ontology (miRWalk)	GO0045359 positive regulation of interferon beta biosynthetic process	over-represented	0.0275872	0.0947368	2	hsa-miR-21-5p; hsa-miR-146a-5p
Gene Ontology (miRWalk)	GO0045945 positive regulation of transcription from rna polymerase iii promoter	over-represented	0.0275872	0.347368	3	hsa-miR-21-5p; hsa-miR-423-5p; hsa-miR-27b-3p
Gene Ontology (miRWalk)	GO0048286 lung alveolus development	over-represented	0.0275872	0.778947	4	hsa-miR-21-5p; hsa-miR-122-5p; hsa-miR-423-5p; hsa-miR-10a-5p
Gene Ontology (miRWalk)	GO0048812 neuron projection morphogenesis	over-represented	0.0275872	0.778947	4	hsa-miR-21-5p; hsa-miR-122-5p; hsa-miR-423-5p; hsa-miR-10a-5p
Gene Ontology (miRWalk)	GO0051402 neuron apoptotic process	over-represented	0.0275872	1.4	5	hsa-miR-21-5p; hsa-miR-122-5p; hsa-miR-423-5p; hsa-miR-27b-3p; hsa-miR-146a-5p
Gene Ontology (miRWalk)	GO0051481 reduction of cytosolic calcium ion concentration	over-represented	0.0275872	0.0947368	2	hsa-miR-122-5p; hsa-miR-10a-5p
Gene Ontology (miRWalk)	GO0007411 axon guidance	over-represented	0.027822	2.32632	6	hsa-miR-21-5p; hsa-miR-122-5p; hsa-miR-423-5p; hsa-miR-10a-5p; hsa-miR-27b-3p; hsa-miR-146a-5p
Gene Ontology (miRWalk)	GO0000082 g1 s transition of mitotic cell cycle	over-represented	0.0284106	2.34737	6	hsa-miR-21-5p; hsa-miR-122-5p; hsa-miR-423-5p; hsa-miR-10a-5p; hsa-miR-27b-3p; hsa-miR-146a-5p
Gene Ontology (miRWalk)	GO0005789 endoplasmic reticulum membrane	over-represented	0.0284106	2.33684	6	hsa-miR-21-5p; hsa-miR-122-5p; hsa-miR-423-5p; hsa-miR-10a-5p; hsa-miR-27b-3p; hsa-miR-146a-5p
Gene Ontology (miRWalk)	GO0007250 activation of nf kappab inducing kinase activity	over-represented	0.0284106	0.357895	3	hsa-miR-21-5p; hsa-miR-10a-5p; hsa-miR-146a-5p
Gene Ontology (miRWalk)	GO0008045 motor axon guidance	over-represented	0.0284106	0.357895	3	hsa-miR-21-5p; hsa-miR-10a-5p; hsa-miR-146a-5p
Gene Ontology (miRWalk)	GO0009615 response to virus	over-represented	0.0284106	1.42105	5	hsa-miR-21-5p; hsa-miR-423-5p; hsa-miR-10a-5p; hsa-miR-27b-3p; hsa-miR-146a-5p
Gene Ontology (miRWalk)	GO0030177 positive regulation of wnt receptor signaling pathway	over-represented	0.0284106	0.789474	4	hsa-miR-21-5p; hsa-miR-423-5p; hsa-miR-10a-5p; hsa-miR-146a-5p
Gene Ontology (miRWalk)	GO0043113 receptor clustering	over-represented	0.0284106	0.357895	3	hsa-miR-122-5p; hsa-miR-423-5p; hsa-miR-10a-5p
Gene Ontology (miRWalk)	GO0043523 regulation of neuron apoptotic process	over-represented	0.0284106	0.357895	3	hsa-miR-21-5p; hsa-miR-122-5p; hsa-miR-10a-5p
Gene Ontology (miRWalk)	GO0045071 negative regulation of viral genome replication	over-represented	0.0284106	0.357895	3	hsa-miR-21-5p; hsa-miR-10a-5p; hsa-miR-146a-5p
Gene Ontology (miRWalk)	GO0045672 positive regulation of osteoclast differentiation	over-represented	0.0284106	0.357895	3	hsa-miR-21-5p; hsa-miR-423-5p; hsa-miR-146a-5p
Gene Ontology (miRWalk)	GO0046330 positive regulation of jnk cascade	over-represented	0.0284106	0.789474	4	hsa-miR-21-5p; hsa-miR-423-5p; hsa-miR-10a-5p; hsa-miR-146a-5p
Gene Ontology (miRWalk)	GO0051117 atpase binding	over-represented	0.0284106	0.357895	3	hsa-miR-21-5p; hsa-miR-122-5p; hsa-miR-27b-3p
Gene Ontology (miRWalk)	GO0071425 hemopoietic stem cell proliferation	over-represented	0.0284106	0.357895	3	hsa-miR-21-5p; hsa-miR-122-5p; hsa-miR-423-5p
Gene Ontology (miRWalk)	GO0071944 cell periphery	over-represented	0.0284106	0.357895	3	hsa-miR-21-5p; hsa-miR-122-5p; hsa-miR-423-5p
Gene Ontology (miRWalk)	GO0000151 ubiquitin ligase complex	over-represented	0.0289252	0.8	4	hsa-miR-21-5p; hsa-miR-122-5p; hsa-miR-423-5p; hsa-miR-146a-5p
Gene Ontology (miRWalk)	GO0003676 nucleic acid binding	over-represented	0.0289252	1.43158	5	hsa-miR-21-5p; hsa-miR-122-5p; hsa-miR-423-5p; hsa-miR-10a-5p; hsa-miR-27b-3p
Gene Ontology (miRWalk)	GO0005881 cytoplasmic microtubule	over-represented	0.0289252	0.8	4	hsa-miR-21-5p; hsa-miR-122-5p; hsa-miR-10a-5p; hsa-miR-146a-5p
Gene Ontology (miRWalk)	GO0006511 ubiquitin dependent protein catabolic process	over-represented	0.0289252	1.43158	5	hsa-miR-21-5p; hsa-miR-122-5p; hsa-miR-423-5p; hsa-miR-10a-5p; hsa-miR-27b-3p
Gene Ontology (miRWalk)	GO0006810 transport	over-represented	0.0289252	1.43158	5	hsa-miR-21-5p; hsa-miR-122-5p; hsa-miR-423-5p; hsa-miR-10a-5p; hsa-miR-27b-3p
Gene Ontology (miRWalk)	GO0030326 embryonic limb morphogenesis	over-represented	0.0289252	0.8	4	hsa-miR-21-5p; hsa-miR-423-5p; hsa-miR-10a-5p; hsa-miR-27b-3p
Gene Ontology (miRWalk)	GO0048146 positive regulation of fibroblast proliferation	over-represented	0.0289252	1.43158	5	hsa-miR-21-5p; hsa-miR-122-5p; hsa-miR-423-5p; hsa-miR-10a-5p; hsa-miR-146a-5p
Gene Ontology (miRWalk)	GO0070936 protein k48 linked ubiquitination	over-represented	0.0289252	0.8	4	hsa-miR-21-5p; hsa-miR-122-5p; hsa-miR-423-5p; hsa-miR-10a-5p
Gene Ontology (miRWalk)	GO0016363 nuclear matrix	over-represented	0.0295562	1.44211	5	hsa-miR-21-5p; hsa-miR-122-5p; hsa-miR-423-5p; hsa-miR-10a-5p; hsa-miR-27b-3p
Gene Ontology (miRWalk)	GO0051092 positive regulation of nf kappab transcription factor activity	over-represented	0.0295562	1.44211	5	hsa-miR-21-5p; hsa-miR-122-5p; hsa-miR-423-5p; hsa-miR-10a-5p; hsa-miR-146a-5p
Gene Ontology (miRWalk)	GO0000975 regulatory region dna binding	over-represented	0.029656	0.368421	3	hsa-miR-21-5p; hsa-miR-423-5p; hsa-miR-146a-5p
Gene Ontology (miRWalk)	GO0004693 cyclin dependent protein kinase activity	over-represented	0.029656	0.810526	4	hsa-miR-21-5p; hsa-miR-122-5p; hsa-miR-10a-5p; hsa-miR-27b-3p
Gene Ontology (miRWalk)	GO0006468 protein phosphorylation	over-represented	0.029656	2.37895	6	hsa-miR-21-5p; hsa-miR-122-5p; hsa-miR-423-5p; hsa-miR-10a-5p; hsa-miR-27b-3p; hsa-miR-146a-5p
Gene Ontology (miRWalk)	GO0007095 mitotic cell cycle g2 m transition dna damage checkpoint	over-represented	0.029656	0.368421	3	hsa-miR-21-5p; hsa-miR-122-5p; hsa-miR-146a-5p
Gene Ontology (miRWalk)	GO0007601 visual perception	over-represented	0.029656	0.810526	4	hsa-miR-21-5p; hsa-miR-122-5p; hsa-miR-423-5p; hsa-miR-27b-3p
Gene Ontology (miRWalk)	GO0022408 negative regulation of cell cell adhesion	over-represented	0.029656	0.368421	3	hsa-miR-21-5p; hsa-miR-122-5p; hsa-miR-10a-5p
Gene Ontology (miRWalk)	GO0042169 sh2 domain binding	over-represented	0.029656	0.810526	4	hsa-miR-21-5p; hsa-miR-423-5p; hsa-miR-10a-5p; hsa-miR-27b-3p
Gene Ontology (miRWalk)	GO0042277 peptide binding	over-represented	0.029656	0.810526	4	hsa-miR-21-5p; hsa-miR-122-5p; hsa-miR-423-5p; hsa-miR-27b-3p
Gene Ontology (miRWalk)	GO0048471 perinuclear region of cytoplasm	over-represented	0.029656	2.37895	6	hsa-miR-21-5p; hsa-miR-122-5p; hsa-miR-423-5p; hsa-miR-10a-5p; hsa-miR-27b-3p; hsa-miR-146a-5p
Gene Ontology (miRWalk)	GO0010008 endosome membrane	over-represented	0.0297838	1.45263	5	hsa-miR-21-5p; hsa-miR-122-5p; hsa-miR-423-5p; hsa-miR-10a-5p; hsa-miR-146a-5p
Gene Ontology (miRWalk)	GO0016323 basolateral plasma membrane	over-represented	0.0297838	1.45263	5	hsa-miR-21-5p; hsa-miR-122-5p; hsa-miR-10a-5p; hsa-miR-27b-3p; hsa-miR-146a-5p
Gene Ontology (miRWalk)	GO0030336 negative regulation of cell migration	over-represented	0.0297838	1.45263	5	hsa-miR-21-5p; hsa-miR-122-5p; hsa-miR-423-5p; hsa-miR-10a-5p; hsa-miR-146a-5p
Gene Ontology (miRWalk)	GO0005031 tumor necrosis factor activated receptor activity	over-represented	0.030496	0.105263	2	hsa-miR-21-5p; hsa-miR-146a-5p
Gene Ontology (miRWalk)	GO0005635 nuclear envelope	over-represented	0.030496	1.46316	5	hsa-miR-21-5p; hsa-miR-122-5p; hsa-miR-423-5p; hsa-miR-10a-5p; hsa-miR-146a-5p
Gene Ontology (miRWalk)	GO0006461 protein complex assembly	over-represented	0.030496	1.46316	5	hsa-miR-21-5p; hsa-miR-122-5p; hsa-miR-423-5p; hsa-miR-10a-5p; hsa-miR-146a-5p
Gene Ontology (miRWalk)	GO0006470 protein dephosphorylation	over-represented	0.030496	1.46316	5	hsa-miR-21-5p; hsa-miR-122-5p; hsa-miR-423-5p; hsa-miR-10a-5p; hsa-miR-27b-3p
Gene Ontology (miRWalk)	GO0006956 complement activation	over-represented	0.030496	0.105263	2	hsa-miR-10a-5p; hsa-miR-146a-5p
Gene Ontology (miRWalk)	GO0007141 male meiosis i	over-represented	0.030496	0.105263	2	hsa-miR-122-5p; hsa-miR-146a-5p
Gene Ontology (miRWalk)	GO0007215 glutamate receptor signaling pathway	over-represented	0.030496	0.105263	2	hsa-miR-21-5p; hsa-miR-423-5p
Gene Ontology (miRWalk)	GO0007252 i kappab phosphorylation	over-represented	0.030496	0.378947	3	hsa-miR-21-5p; hsa-miR-10a-5p; hsa-miR-146a-5p
Gene Ontology (miRWalk)	GO0007584 response to nutrient	over-represented	0.030496	0.821053	4	hsa-miR-21-5p; hsa-miR-122-5p; hsa-miR-27b-3p; hsa-miR-146a-5p
Gene Ontology (miRWalk)	GO0010951 negative regulation of endopeptidase activity	over-represented	0.030496	0.378947	3	hsa-miR-21-5p; hsa-miR-423-5p; hsa-miR-146a-5p
Gene Ontology (miRWalk)	GO0016324 apical plasma membrane	over-represented	0.030496	1.47368	5	hsa-miR-21-5p; hsa-miR-122-5p; hsa-miR-423-5p; hsa-miR-10a-5p; hsa-miR-27b-3p
Gene Ontology (miRWalk)	GO0030670 phagocytic vesicle membrane	over-represented	0.030496	0.378947	3	hsa-miR-21-5p; hsa-miR-122-5p; hsa-miR-10a-5p
Gene Ontology (miRWalk)	GO0030828 positive regulation of cgmp biosynthetic process	over-represented	0.030496	0.105263	2	hsa-miR-21-5p; hsa-miR-27b-3p
Gene Ontology (miRWalk)	GO0031669 cellular response to nutrient levels	over-represented	0.030496	0.378947	3	hsa-miR-21-5p; hsa-miR-423-5p; hsa-miR-27b-3p
Gene Ontology (miRWalk)	GO0045416 positive regulation of interleukin 8 biosynthetic process	over-represented	0.030496	0.105263	2	hsa-miR-21-5p; hsa-miR-146a-5p
Gene Ontology (miRWalk)	GO0045671 negative regulation of osteoclast differentiation	over-represented	0.030496	0.378947	3	hsa-miR-21-5p; hsa-miR-122-5p; hsa-miR-146a-5p
Gene Ontology (miRWalk)	GO0046474 glycerophospholipid biosynthetic process	over-represented	0.030496	0.821053	4	hsa-miR-21-5p; hsa-miR-122-5p; hsa-miR-423-5p; hsa-miR-10a-5p
Gene Ontology (miRWalk)	GO0048821 erythrocyte development	over-represented	0.030496	0.378947	3	hsa-miR-21-5p; hsa-miR-122-5p; hsa-miR-10a-5p
Gene Ontology (miRWalk)	GO0050868 negative regulation of t cell activation	over-represented	0.030496	0.105263	2	hsa-miR-21-5p; hsa-miR-10a-5p
Gene Ontology (miRWalk)	GO0060340 positive regulation of type i interferon mediated signaling pathway	over-represented	0.030496	0.105263	2	hsa-miR-21-5p; hsa-miR-146a-5p
Gene Ontology (miRWalk)	GO0060840 artery development	over-represented	0.030496	0.378947	3	hsa-miR-21-5p; hsa-miR-122-5p; hsa-miR-10a-5p
Gene Ontology (miRWalk)	GO0006874 cellular calcium ion homeostasis	over-represented	0.0309645	0.831579	4	hsa-miR-21-5p; hsa-miR-122-5p; hsa-miR-10a-5p; hsa-miR-27b-3p
Gene Ontology (miRWalk)	GO0042803 protein homodimerization activity	over-represented	0.0317941	2.43158	6	hsa-miR-21-5p; hsa-miR-122-5p; hsa-miR-423-5p; hsa-miR-10a-5p; hsa-miR-27b-3p; hsa-miR-146a-5p
Gene Ontology (miRWalk)	GO0004386 helicase activity	over-represented	0.0321495	0.842105	4	hsa-miR-21-5p; hsa-miR-122-5p; hsa-miR-10a-5p; hsa-miR-27b-3p
Gene Ontology (miRWalk)	GO0005198 structural molecule activity	over-represented	0.0321495	1.49474	5	hsa-miR-21-5p; hsa-miR-122-5p; hsa-miR-423-5p; hsa-miR-10a-5p; hsa-miR-146a-5p
Gene Ontology (miRWalk)	GO0005777 peroxisome	over-represented	0.0321495	0.842105	4	hsa-miR-21-5p; hsa-miR-122-5p; hsa-miR-10a-5p; hsa-miR-27b-3p
Gene Ontology (miRWalk)	GO0016787 hydrolase activity	over-represented	0.0321495	0.842105	4	hsa-miR-21-5p; hsa-miR-122-5p; hsa-miR-10a-5p; hsa-miR-27b-3p
Gene Ontology (miRWalk)	GO0051726 regulation of cell cycle	over-represented	0.0321495	1.49474	5	hsa-miR-21-5p; hsa-miR-122-5p; hsa-miR-423-5p; hsa-miR-10a-5p; hsa-miR-146a-5p
Gene Ontology (miRWalk)	GO0071837 hmg box domain binding	over-represented	0.032491	0.389474	3	hsa-miR-21-5p; hsa-miR-423-5p; hsa-miR-10a-5p
Gene Ontology (miRWalk)	GO0006928 cellular component movement	over-represented	0.0330427	1.50526	5	hsa-miR-21-5p; hsa-miR-122-5p; hsa-miR-423-5p; hsa-miR-10a-5p; hsa-miR-146a-5p
Gene Ontology (miRWalk)	GO0006954 inflammatory response	over-represented	0.0330427	1.50526	5	hsa-miR-21-5p; hsa-miR-122-5p; hsa-miR-423-5p; hsa-miR-10a-5p; hsa-miR-146a-5p
Gene Ontology (miRWalk)	GO0005637 nuclear inner membrane	over-represented	0.0330782	0.852632	4	hsa-miR-21-5p; hsa-miR-122-5p; hsa-miR-423-5p; hsa-miR-10a-5p
Gene Ontology (miRWalk)	GO0007229 integrin mediated signaling pathway	over-represented	0.0330782	0.852632	4	hsa-miR-21-5p; hsa-miR-122-5p; hsa-miR-10a-5p; hsa-miR-146a-5p
Gene Ontology (miRWalk)	GO0030175 filopodium	over-represented	0.0330782	0.852632	4	hsa-miR-21-5p; hsa-miR-122-5p; hsa-miR-423-5p; hsa-miR-10a-5p
Gene Ontology (miRWalk)	GO0032147 activation of protein kinase activity	over-represented	0.0330782	0.852632	4	hsa-miR-21-5p; hsa-miR-122-5p; hsa-miR-423-5p; hsa-miR-146a-5p
Gene Ontology (miRWalk)	GO0048536 spleen development	over-represented	0.0330782	0.852632	4	hsa-miR-21-5p; hsa-miR-122-5p; hsa-miR-423-5p; hsa-miR-146a-5p
Gene Ontology (miRWalk)	GO0004438 phosphatidylinositol 3 phosphatase activity	over-represented	0.0334119	0.4	3	hsa-miR-21-5p; hsa-miR-423-5p; hsa-miR-27b-3p
Gene Ontology (miRWalk)	GO0005811 lipid particle	over-represented	0.0334119	0.863158	4	hsa-miR-122-5p; hsa-miR-423-5p; hsa-miR-10a-5p; hsa-miR-146a-5p
Gene Ontology (miRWalk)	GO0005980 glycogen catabolic process	over-represented	0.0334119	0.4	3	hsa-miR-122-5p; hsa-miR-10a-5p; hsa-miR-27b-3p
Gene Ontology (miRWalk)	GO0007189 adenylate cyclase activating g protein coupled receptor signaling pathway	over-represented	0.0334119	0.4	3	hsa-miR-21-5p; hsa-miR-10a-5p; hsa-miR-27b-3p
Gene Ontology (miRWalk)	GO0015030 cajal body	over-represented	0.0334119	0.863158	4	hsa-miR-21-5p; hsa-miR-423-5p; hsa-miR-10a-5p; hsa-miR-146a-5p
Gene Ontology (miRWalk)	GO0030246 carbohydrate binding	over-represented	0.0334119	0.863158	4	hsa-miR-21-5p; hsa-miR-122-5p; hsa-miR-10a-5p; hsa-miR-27b-3p
Gene Ontology (miRWalk)	GO0031659 positive regulation of cyclin dependent protein kinase activity involved in g1 s	over-represented	0.0334119	0.4	3	hsa-miR-21-5p; hsa-miR-122-5p; hsa-miR-146a-5p
Gene Ontology (miRWalk)	GO0032008 positive regulation of tor signaling cascade	over-represented	0.0334119	0.4	3	hsa-miR-21-5p; hsa-miR-10a-5p; hsa-miR-27b-3p
Gene Ontology (miRWalk)	GO0032481 positive regulation of type i interferon production	over-represented	0.0334119	0.4	3	hsa-miR-21-5p; hsa-miR-423-5p; hsa-miR-146a-5p
Gene Ontology (miRWalk)	GO0032755 positive regulation of interleukin 6 production	over-represented	0.0334119	0.4	3	hsa-miR-21-5p; hsa-miR-27b-3p; hsa-miR-146a-5p
Gene Ontology (miRWalk)	GO0033205 cell cycle cytokinesis	over-represented	0.0334119	0.4	3	hsa-miR-21-5p; hsa-miR-122-5p; hsa-miR-146a-5p
Gene Ontology (miRWalk)	GO0035413 positive regulation of catenin import into nucleus	over-represented	0.0334119	0.4	3	hsa-miR-21-5p; hsa-miR-10a-5p; hsa-miR-146a-5p
Gene Ontology (miRWalk)	GO0043278 response to morphine	over-represented	0.0334119	0.4	3	hsa-miR-21-5p; hsa-miR-122-5p; hsa-miR-27b-3p
Gene Ontology (miRWalk)	GO0045668 negative regulation of osteoblast differentiation	over-represented	0.0334119	0.863158	4	hsa-miR-21-5p; hsa-miR-122-5p; hsa-miR-10a-5p; hsa-miR-27b-3p
Gene Ontology (miRWalk)	GO0060048 cardiac muscle contraction	over-represented	0.0334119	0.4	3	hsa-miR-21-5p; hsa-miR-122-5p; hsa-miR-10a-5p
Gene Ontology (miRWalk)	GO0071230 cellular response to amino acid stimulus	over-represented	0.0334119	0.863158	4	hsa-miR-21-5p; hsa-miR-122-5p; hsa-miR-423-5p; hsa-miR-27b-3p
Gene Ontology (miRWalk)	GO0097150 neuronal stem cell maintenance	over-represented	0.0334119	0.4	3	hsa-miR-21-5p; hsa-miR-122-5p; hsa-miR-27b-3p
Gene Ontology (miRWalk)	GO2000463 positive regulation of excitatory postsynaptic membrane potential	over-represented	0.0334119	0.4	3	hsa-miR-21-5p; hsa-miR-122-5p; hsa-miR-10a-5p
Gene Ontology (miRWalk)	GO0005925 focal adhesion	over-represented	0.0334895	1.52632	5	hsa-miR-21-5p; hsa-miR-122-5p; hsa-miR-423-5p; hsa-miR-10a-5p; hsa-miR-146a-5p
Gene Ontology (miRWalk)	GO0015629 actin cytoskeleton	over-represented	0.0334895	1.52632	5	hsa-miR-21-5p; hsa-miR-122-5p; hsa-miR-423-5p; hsa-miR-10a-5p; hsa-miR-146a-5p
Gene Ontology (miRWalk)	GO0030424 axon	over-represented	0.0334895	1.52632	5	hsa-miR-21-5p; hsa-miR-122-5p; hsa-miR-423-5p; hsa-miR-10a-5p; hsa-miR-146a-5p
Gene Ontology (miRWalk)	GO0001823 mesonephros development	over-represented	0.0336481	0.115789	2	hsa-miR-21-5p; hsa-miR-423-5p
Gene Ontology (miRWalk)	GO0006166 purine ribonucleoside salvage	over-represented	0.0336481	0.115789	2	hsa-miR-21-5p; hsa-miR-10a-5p
Gene Ontology (miRWalk)	GO0030213 hyaluronan biosynthetic process	over-represented	0.0336481	0.115789	2	hsa-miR-21-5p; hsa-miR-423-5p
Gene Ontology (miRWalk)	GO0034626 fatty acid elongation polyunsaturated fatty acid	over-represented	0.0336481	0.115789	2	hsa-miR-21-5p; hsa-miR-10a-5p
Gene Ontology (miRWalk)	GO0007498 mesoderm development	over-represented	0.0341695	0.873684	4	hsa-miR-21-5p; hsa-miR-423-5p; hsa-miR-10a-5p; hsa-miR-146a-5p
Gene Ontology (miRWalk)	GO0010212 response to ionizing radiation	over-represented	0.0341695	0.873684	4	hsa-miR-21-5p; hsa-miR-122-5p; hsa-miR-27b-3p; hsa-miR-146a-5p
Gene Ontology (miRWalk)	GO0019827 stem cell maintenance	over-represented	0.0341695	0.873684	4	hsa-miR-21-5p; hsa-miR-122-5p; hsa-miR-10a-5p; hsa-miR-27b-3p
Gene Ontology (miRWalk)	GO0031100 organ regeneration	over-represented	0.0341695	1.53684	5	hsa-miR-21-5p; hsa-miR-122-5p; hsa-miR-10a-5p; hsa-miR-27b-3p; hsa-miR-146a-5p
Gene Ontology (miRWalk)	GO0035556 intracellular signal transduction	over-represented	0.0341695	1.53684	5	hsa-miR-21-5p; hsa-miR-122-5p; hsa-miR-423-5p; hsa-miR-10a-5p; hsa-miR-146a-5p
Gene Ontology (miRWalk)	GO0007162 negative regulation of cell adhesion	over-represented	0.0348774	0.410526	3	hsa-miR-21-5p; hsa-miR-122-5p; hsa-miR-423-5p
Gene Ontology (miRWalk)	GO0010243 response to organic nitrogen	over-represented	0.0348774	1.54737	5	hsa-miR-21-5p; hsa-miR-122-5p; hsa-miR-423-5p; hsa-miR-10a-5p; hsa-miR-146a-5p
Gene Ontology (miRWalk)	GO0032728 positive regulation of interferon beta production	over-represented	0.0348774	0.410526	3	hsa-miR-21-5p; hsa-miR-10a-5p; hsa-miR-146a-5p
Gene Ontology (miRWalk)	GO0050772 positive regulation of axonogenesis	over-represented	0.0348774	0.410526	3	hsa-miR-21-5p; hsa-miR-122-5p; hsa-miR-423-5p
Gene Ontology (miRWalk)	GO0008217 regulation of blood pressure	over-represented	0.0353744	0.884211	4	hsa-miR-122-5p; hsa-miR-423-5p; hsa-miR-10a-5p; hsa-miR-27b-3p
Gene Ontology (miRWalk)	GO0042802 identical protein binding	over-represented	0.0353744	2.51579	6	hsa-miR-21-5p; hsa-miR-122-5p; hsa-miR-423-5p; hsa-miR-10a-5p; hsa-miR-27b-3p; hsa-miR-146a-5p
Gene Ontology (miRWalk)	GO0000079 regulation of cyclin dependent protein kinase activity	over-represented	0.0355961	1.55789	5	hsa-miR-21-5p; hsa-miR-122-5p; hsa-miR-423-5p; hsa-miR-27b-3p; hsa-miR-146a-5p
Gene Ontology (miRWalk)	GO0006644 phospholipid metabolic process	over-represented	0.0355961	1.55789	5	hsa-miR-21-5p; hsa-miR-122-5p; hsa-miR-423-5p; hsa-miR-10a-5p; hsa-miR-27b-3p
Gene Ontology (miRWalk)	GO0042470 melanosome	over-represented	0.0355961	1.55789	5	hsa-miR-21-5p; hsa-miR-122-5p; hsa-miR-423-5p; hsa-miR-10a-5p; hsa-miR-27b-3p
Gene Ontology (miRWalk)	GO0046983 protein dimerization activity	over-represented	0.0355961	1.55789	5	hsa-miR-21-5p; hsa-miR-122-5p; hsa-miR-423-5p; hsa-miR-10a-5p; hsa-miR-146a-5p
Gene Ontology (miRWalk)	GO0005794 golgi apparatus	over-represented	0.0359332	2.52632	6	hsa-miR-21-5p; hsa-miR-122-5p; hsa-miR-423-5p; hsa-miR-10a-5p; hsa-miR-27b-3p; hsa-miR-146a-5p
Gene Ontology (miRWalk)	GO0005576 extracellular region	over-represented	0.0363621	2.53684	6	hsa-miR-21-5p; hsa-miR-122-5p; hsa-miR-423-5p; hsa-miR-10a-5p; hsa-miR-27b-3p; hsa-miR-146a-5p
Gene Ontology (miRWalk)	GO0005887 integral to plasma membrane	over-represented	0.0363621	2.53684	6	hsa-miR-21-5p; hsa-miR-122-5p; hsa-miR-423-5p; hsa-miR-10a-5p; hsa-miR-27b-3p; hsa-miR-146a-5p
Gene Ontology (miRWalk)	GO0006006 glucose metabolic process	over-represented	0.0363621	1.56842	5	hsa-miR-21-5p; hsa-miR-122-5p; hsa-miR-423-5p; hsa-miR-10a-5p; hsa-miR-27b-3p
Gene Ontology (miRWalk)	GO0008283 cell proliferation	over-represented	0.0363621	2.53684	6	hsa-miR-21-5p; hsa-miR-122-5p; hsa-miR-423-5p; hsa-miR-10a-5p; hsa-miR-27b-3p; hsa-miR-146a-5p
Gene Ontology (miRWalk)	GO0016301 kinase activity	over-represented	0.0363621	0.894737	4	hsa-miR-21-5p; hsa-miR-423-5p; hsa-miR-10a-5p; hsa-miR-146a-5p
Gene Ontology (miRWalk)	GO0030855 epithelial cell differentiation	over-represented	0.0363621	0.894737	4	hsa-miR-21-5p; hsa-miR-122-5p; hsa-miR-423-5p; hsa-miR-27b-3p
Gene Ontology (miRWalk)	GO0051591 response to camp	over-represented	0.0363621	0.894737	4	hsa-miR-21-5p; hsa-miR-423-5p; hsa-miR-10a-5p; hsa-miR-146a-5p
Gene Ontology (miRWalk)	GO0008307 structural constituent of muscle	over-represented	0.0364158	0.421053	3	hsa-miR-21-5p; hsa-miR-423-5p; hsa-miR-27b-3p
Gene Ontology (miRWalk)	GO0043034 costamere	over-represented	0.0364158	0.421053	3	hsa-miR-21-5p; hsa-miR-122-5p; hsa-miR-423-5p
Gene Ontology (miRWalk)	GO0019899 enzyme binding	over-represented	0.0370062	2.54737	6	hsa-miR-21-5p; hsa-miR-122-5p; hsa-miR-423-5p; hsa-miR-10a-5p; hsa-miR-27b-3p; hsa-miR-146a-5p
Gene Ontology (miRWalk)	GO0019901 protein kinase binding	over-represented	0.0370062	2.54737	6	hsa-miR-21-5p; hsa-miR-122-5p; hsa-miR-423-5p; hsa-miR-10a-5p; hsa-miR-27b-3p; hsa-miR-146a-5p
Gene Ontology (miRWalk)	GO0000724 double strand break repair via homologous recombination	over-represented	0.0371013	0.905263	4	hsa-miR-21-5p; hsa-miR-122-5p; hsa-miR-10a-5p; hsa-miR-146a-5p
Gene Ontology (miRWalk)	GO0005244 voltage gated ion channel activity	over-represented	0.0371013	0.126316	2	hsa-miR-21-5p; hsa-miR-122-5p
Gene Ontology (miRWalk)	GO0009062 fatty acid catabolic process	over-represented	0.0371013	0.126316	2	hsa-miR-21-5p; hsa-miR-423-5p
Gene Ontology (miRWalk)	GO0010936 negative regulation of macrophage cytokine production	over-represented	0.0371013	0.126316	2	hsa-miR-21-5p; hsa-miR-10a-5p
Gene Ontology (miRWalk)	GO0021527 spinal cord association neuron differentiation	over-represented	0.0371013	0.126316	2	hsa-miR-122-5p; hsa-miR-27b-3p
Gene Ontology (miRWalk)	GO0032092 positive regulation of protein binding	over-represented	0.0371013	0.905263	4	hsa-miR-21-5p; hsa-miR-122-5p; hsa-miR-423-5p; hsa-miR-10a-5p
Gene Ontology (miRWalk)	GO0032375 negative regulation of cholesterol transport	over-represented	0.0371013	0.126316	2	hsa-miR-21-5p; hsa-miR-146a-5p
Gene Ontology (miRWalk)	GO0032549 ribonucleoside binding	over-represented	0.0371013	0.126316	2	hsa-miR-21-5p; hsa-miR-10a-5p
Gene Ontology (miRWalk)	GO0035799 ureter maturation	over-represented	0.0371013	0.126316	2	hsa-miR-423-5p; hsa-miR-10a-5p
Gene Ontology (miRWalk)	GO0040019 positive regulation of embryonic development	over-represented	0.0371013	0.126316	2	hsa-miR-21-5p; hsa-miR-423-5p
Gene Ontology (miRWalk)	GO0043576 regulation of respiratory gaseous exchange	over-represented	0.0371013	0.126316	2	hsa-miR-21-5p; hsa-miR-122-5p
Gene Ontology (miRWalk)	GO0045616 regulation of keratinocyte differentiation	over-represented	0.0371013	0.126316	2	hsa-miR-423-5p; hsa-miR-146a-5p
Gene Ontology (miRWalk)	GO0060122 inner ear receptor stereocilium organization	over-represented	0.0371013	0.126316	2	hsa-miR-21-5p; hsa-miR-10a-5p
Gene Ontology (miRWalk)	GO0060364 frontal suture morphogenesis	over-represented	0.0371013	0.126316	2	hsa-miR-21-5p; hsa-miR-10a-5p
Gene Ontology (miRWalk)	GO0070584 mitochondrion morphogenesis	over-represented	0.0371013	0.126316	2	hsa-miR-21-5p; hsa-miR-27b-3p
Gene Ontology (miRWalk)	GO0000790 nuclear chromatin	over-represented	0.0371161	1.58947	5	hsa-miR-21-5p; hsa-miR-122-5p; hsa-miR-423-5p; hsa-miR-10a-5p; hsa-miR-27b-3p
Gene Ontology (miRWalk)	GO0002576 platelet degranulation	over-represented	0.0371161	1.58947	5	hsa-miR-21-5p; hsa-miR-122-5p; hsa-miR-423-5p; hsa-miR-10a-5p; hsa-miR-27b-3p
Gene Ontology (miRWalk)	GO0000278 mitotic cell cycle	over-represented	0.0375533	2.56842	6	hsa-miR-21-5p; hsa-miR-122-5p; hsa-miR-423-5p; hsa-miR-10a-5p; hsa-miR-27b-3p; hsa-miR-146a-5p
Gene Ontology (miRWalk)	GO0030141 secretory granule	over-represented	0.0375533	0.915789	4	hsa-miR-21-5p; hsa-miR-122-5p; hsa-miR-27b-3p; hsa-miR-146a-5p
Gene Ontology (miRWalk)	GO0030334 regulation of cell migration	over-represented	0.0375533	0.915789	4	hsa-miR-21-5p; hsa-miR-122-5p; hsa-miR-10a-5p; hsa-miR-146a-5p
Gene Ontology (miRWalk)	GO0042995 cell projection	over-represented	0.0375533	0.915789	4	hsa-miR-21-5p; hsa-miR-423-5p; hsa-miR-10a-5p; hsa-miR-146a-5p
Gene Ontology (miRWalk)	GO0046329 negative regulation of jnk cascade	over-represented	0.0375533	0.431579	3	hsa-miR-21-5p; hsa-miR-10a-5p; hsa-miR-27b-3p
Gene Ontology (miRWalk)	GO0048813 dendrite morphogenesis	over-represented	0.0375533	0.431579	3	hsa-miR-21-5p; hsa-miR-122-5p; hsa-miR-10a-5p
Gene Ontology (miRWalk)	GO0006508 proteolysis	over-represented	0.0376885	1.6	5	hsa-miR-21-5p; hsa-miR-122-5p; hsa-miR-423-5p; hsa-miR-10a-5p; hsa-miR-27b-3p
Gene Ontology (miRWalk)	GO0007268 synaptic transmission	over-represented	0.0376885	1.6	5	hsa-miR-21-5p; hsa-miR-122-5p; hsa-miR-423-5p; hsa-miR-10a-5p; hsa-miR-27b-3p
Gene Ontology (miRWalk)	GO0042127 regulation of cell proliferation	over-represented	0.0376885	1.6	5	hsa-miR-21-5p; hsa-miR-122-5p; hsa-miR-423-5p; hsa-miR-10a-5p; hsa-miR-146a-5p
Gene Ontology (miRWalk)	GO0019048 virus host interaction	over-represented	0.0379502	2.57895	6	hsa-miR-21-5p; hsa-miR-122-5p; hsa-miR-423-5p; hsa-miR-10a-5p; hsa-miR-27b-3p; hsa-miR-146a-5p
Gene Ontology (miRWalk)	GO0001569 patterning of blood vessels	over-represented	0.0385905	0.926316	4	hsa-miR-21-5p; hsa-miR-122-5p; hsa-miR-27b-3p; hsa-miR-146a-5p
Gene Ontology (miRWalk)	GO0009611 response to wounding	over-represented	0.0385905	0.926316	4	hsa-miR-21-5p; hsa-miR-122-5p; hsa-miR-10a-5p; hsa-miR-27b-3p
Gene Ontology (miRWalk)	GO0019432 triglyceride biosynthetic process	over-represented	0.0385905	0.926316	4	hsa-miR-21-5p; hsa-miR-423-5p; hsa-miR-10a-5p; hsa-miR-27b-3p
Gene Ontology (miRWalk)	GO0042493 response to drug	over-represented	0.0385905	2.58947	6	hsa-miR-21-5p; hsa-miR-122-5p; hsa-miR-423-5p; hsa-miR-10a-5p; hsa-miR-27b-3p; hsa-miR-146a-5p
Gene Ontology (miRWalk)	GO0050796 regulation of insulin secretion	over-represented	0.0385905	0.926316	4	hsa-miR-21-5p; hsa-miR-122-5p; hsa-miR-10a-5p; hsa-miR-27b-3p
Gene Ontology (miRWalk)	GO0007528 neuromuscular junction development	over-represented	0.0390295	0.442105	3	hsa-miR-122-5p; hsa-miR-423-5p; hsa-miR-10a-5p
Gene Ontology (miRWalk)	GO0008284 positive regulation of cell proliferation	over-represented	0.0390295	2.6	6	hsa-miR-21-5p; hsa-miR-122-5p; hsa-miR-423-5p; hsa-miR-10a-5p; hsa-miR-27b-3p; hsa-miR-146a-5p
Gene Ontology (miRWalk)	GO0016020 membrane	over-represented	0.0390295	2.6	6	hsa-miR-21-5p; hsa-miR-122-5p; hsa-miR-423-5p; hsa-miR-10a-5p; hsa-miR-27b-3p; hsa-miR-146a-5p
Gene Ontology (miRWalk)	GO0022617 extracellular matrix disassembly	over-represented	0.0390295	0.442105	3	hsa-miR-21-5p; hsa-miR-10a-5p; hsa-miR-27b-3p
Gene Ontology (miRWalk)	GO0031996 thioesterase binding	over-represented	0.0390295	0.442105	3	hsa-miR-122-5p; hsa-miR-27b-3p; hsa-miR-146a-5p
Gene Ontology (miRWalk)	GO0034612 response to tumor necrosis factor	over-represented	0.0390295	0.442105	3	hsa-miR-21-5p; hsa-miR-122-5p; hsa-miR-10a-5p
Gene Ontology (miRWalk)	GO0042626 atpase activity coupled to transmembrane movement of substances	over-represented	0.0390295	0.442105	3	hsa-miR-21-5p; hsa-miR-423-5p; hsa-miR-10a-5p
Gene Ontology (miRWalk)	GO0007420 brain development	over-represented	0.0391357	1.62105	5	hsa-miR-21-5p; hsa-miR-122-5p; hsa-miR-10a-5p; hsa-miR-27b-3p; hsa-miR-146a-5p
Gene Ontology (miRWalk)	GO0004843 ubiquitin specific protease activity	over-represented	0.0395761	0.936842	4	hsa-miR-21-5p; hsa-miR-122-5p; hsa-miR-423-5p; hsa-miR-10a-5p
Gene Ontology (miRWalk)	GO0071260 cellular response to mechanical stimulus	over-represented	0.0395761	0.936842	4	hsa-miR-21-5p; hsa-miR-10a-5p; hsa-miR-27b-3p; hsa-miR-146a-5p
Gene Ontology (miRWalk)	GO0001953 negative regulation of cell matrix adhesion	over-represented	0.0396526	0.452632	3	hsa-miR-21-5p; hsa-miR-423-5p; hsa-miR-10a-5p
Gene Ontology (miRWalk)	GO0002686 negative regulation of leukocyte migration	over-represented	0.0396526	0.136842	2	hsa-miR-122-5p; hsa-miR-423-5p
Gene Ontology (miRWalk)	GO0004864 protein phosphatase inhibitor activity	over-represented	0.0396526	0.452632	3	hsa-miR-21-5p; hsa-miR-122-5p; hsa-miR-146a-5p
Gene Ontology (miRWalk)	GO0005109 frizzled binding	over-represented	0.0396526	0.452632	3	hsa-miR-21-5p; hsa-miR-122-5p; hsa-miR-10a-5p
Gene Ontology (miRWalk)	GO0005819 spindle	over-represented	0.0396526	1.63158	5	hsa-miR-21-5p; hsa-miR-122-5p; hsa-miR-423-5p; hsa-miR-10a-5p; hsa-miR-146a-5p
Gene Ontology (miRWalk)	GO0006369 termination of rna polymerase ii transcription	over-represented	0.0396526	0.947368	4	hsa-miR-21-5p; hsa-miR-122-5p; hsa-miR-423-5p; hsa-miR-10a-5p
Gene Ontology (miRWalk)	GO0006812 cation transport	over-represented	0.0396526	0.452632	3	hsa-miR-21-5p; hsa-miR-122-5p; hsa-miR-10a-5p
Gene Ontology (miRWalk)	GO0008272 sulfate transport	over-represented	0.0396526	0.136842	2	hsa-miR-21-5p; hsa-miR-10a-5p
Gene Ontology (miRWalk)	GO0008585 female gonad development	over-represented	0.0396526	0.136842	2	hsa-miR-122-5p; hsa-miR-146a-5p
Gene Ontology (miRWalk)	GO0009629 response to gravity	over-represented	0.0396526	0.136842	2	hsa-miR-10a-5p; hsa-miR-146a-5p
Gene Ontology (miRWalk)	GO0010715 regulation of extracellular matrix disassembly	over-represented	0.0396526	0.136842	2	hsa-miR-21-5p; hsa-miR-10a-5p
Gene Ontology (miRWalk)	GO0010884 positive regulation of lipid storage	over-represented	0.0396526	0.136842	2	hsa-miR-21-5p; hsa-miR-146a-5p
Gene Ontology (miRWalk)	GO0015385 sodiumhydrogen antiporter activity	over-represented	0.0396526	0.136842	2	hsa-miR-21-5p; hsa-miR-122-5p
Gene Ontology (miRWalk)	GO0021879 forebrain neuron differentiation	over-represented	0.0396526	0.136842	2	hsa-miR-21-5p; hsa-miR-122-5p
Gene Ontology (miRWalk)	GO0031529 ruffle organization	over-represented	0.0396526	0.452632	3	hsa-miR-21-5p; hsa-miR-122-5p; hsa-miR-10a-5p
Gene Ontology (miRWalk)	GO0032508 dna duplex unwinding	over-represented	0.0396526	0.452632	3	hsa-miR-21-5p; hsa-miR-423-5p; hsa-miR-27b-3p
Gene Ontology (miRWalk)	GO0032609 interferon gamma production	over-represented	0.0396526	0.136842	2	hsa-miR-21-5p; hsa-miR-146a-5p
Gene Ontology (miRWalk)	GO0034613 cellular protein localization	over-represented	0.0396526	0.947368	4	hsa-miR-21-5p; hsa-miR-122-5p; hsa-miR-423-5p; hsa-miR-10a-5p
Gene Ontology (miRWalk)	GO0043087 regulation of gtpase activity	over-represented	0.0396526	0.136842	2	hsa-miR-21-5p; hsa-miR-10a-5p
Gene Ontology (miRWalk)	GO0045143 homologous chromosome segregation	over-represented	0.0396526	0.136842	2	hsa-miR-423-5p; hsa-miR-10a-5p
Gene Ontology (miRWalk)	GO0045410 positive regulation of interleukin 6 biosynthetic process	over-represented	0.0396526	0.136842	2	hsa-miR-21-5p; hsa-miR-146a-5p
Gene Ontology (miRWalk)	GO0045892 negative regulation of transcription dna dependent	over-represented	0.0396526	2.61053	6	hsa-miR-21-5p; hsa-miR-122-5p; hsa-miR-423-5p; hsa-miR-10a-5p; hsa-miR-27b-3p; hsa-miR-146a-5p
Gene Ontology (miRWalk)	GO0048706 embryonic skeletal system development	over-represented	0.0396526	0.452632	3	hsa-miR-21-5p; hsa-miR-10a-5p; hsa-miR-27b-3p
Gene Ontology (miRWalk)	GO0070389 chaperone cofactor dependent protein refolding	over-represented	0.0396526	0.136842	2	hsa-miR-122-5p; hsa-miR-10a-5p
Gene Ontology (miRWalk)	GO0090004 positive regulation of establishment of protein localization in plasma membrane	over-represented	0.0396526	0.452632	3	hsa-miR-21-5p; hsa-miR-423-5p; hsa-miR-10a-5p
Gene Ontology (miRWalk)	GO0090005 negative regulation of establishment of protein localization in plasma membrane	over-represented	0.0396526	0.136842	2	hsa-miR-21-5p; hsa-miR-122-5p
Gene Ontology (miRWalk)	GO0090307 spindle assembly involved in mitosis	over-represented	0.0396526	0.452632	3	hsa-miR-122-5p; hsa-miR-423-5p; hsa-miR-10a-5p
Gene Ontology (miRWalk)	GO2000310 regulation of n methyl d aspartate selective glutamate receptor activity	over-represented	0.0396526	0.136842	2	hsa-miR-122-5p; hsa-miR-10a-5p
Gene Ontology (miRWalk)	GO0003723 rna binding	over-represented	0.0397641	2.63158	6	hsa-miR-21-5p; hsa-miR-122-5p; hsa-miR-423-5p; hsa-miR-10a-5p; hsa-miR-27b-3p; hsa-miR-146a-5p
Gene Ontology (miRWalk)	GO0004402 histone acetyltransferase activity	over-represented	0.0405044	0.957895	4	hsa-miR-21-5p; hsa-miR-122-5p; hsa-miR-27b-3p; hsa-miR-146a-5p
Gene Ontology (miRWalk)	GO0009055 electron carrier activity	over-represented	0.0405044	0.957895	4	hsa-miR-21-5p; hsa-miR-122-5p; hsa-miR-10a-5p; hsa-miR-27b-3p
Gene Ontology (miRWalk)	GO0035019 somatic stem cell maintenance	over-represented	0.0405044	0.957895	4	hsa-miR-21-5p; hsa-miR-122-5p; hsa-miR-423-5p; hsa-miR-10a-5p
Gene Ontology (miRWalk)	GO0042542 response to hydrogen peroxide	over-represented	0.0405044	0.957895	4	hsa-miR-21-5p; hsa-miR-122-5p; hsa-miR-10a-5p; hsa-miR-146a-5p
Gene Ontology (miRWalk)	GO0042787 protein ubiquitination involved in ubiquitin dependent protein catabolic process	over-represented	0.0405044	0.957895	4	hsa-miR-21-5p; hsa-miR-122-5p; hsa-miR-423-5p; hsa-miR-10a-5p
Gene Ontology (miRWalk)	GO0043565 sequence specific dna binding	over-represented	0.0405044	2.64211	6	hsa-miR-21-5p; hsa-miR-122-5p; hsa-miR-423-5p; hsa-miR-10a-5p; hsa-miR-27b-3p; hsa-miR-146a-5p
Gene Ontology (miRWalk)	GO0070374 positive regulation of erk1 and erk2 cascade	over-represented	0.0405044	0.957895	4	hsa-miR-21-5p; hsa-miR-122-5p; hsa-miR-27b-3p; hsa-miR-146a-5p
Gene Ontology (miRWalk)	GO0005254 chloride channel activity	over-represented	0.041307	0.463158	3	hsa-miR-21-5p; hsa-miR-122-5p; hsa-miR-10a-5p
Gene Ontology (miRWalk)	GO0005977 glycogen metabolic process	over-represented	0.041307	0.463158	3	hsa-miR-21-5p; hsa-miR-122-5p; hsa-miR-10a-5p
Gene Ontology (miRWalk)	GO0019722 calcium mediated signaling	over-represented	0.041307	0.463158	3	hsa-miR-21-5p; hsa-miR-10a-5p; hsa-miR-146a-5p
Gene Ontology (miRWalk)	GO0045879 negative regulation of smoothened signaling pathway	over-represented	0.041307	0.463158	3	hsa-miR-21-5p; hsa-miR-423-5p; hsa-miR-10a-5p
Gene Ontology (miRWalk)	GO0046320 regulation of fatty acid oxidation	over-represented	0.041307	0.463158	3	hsa-miR-21-5p; hsa-miR-122-5p; hsa-miR-10a-5p
Gene Ontology (miRWalk)	GO0048185 activin binding	over-represented	0.041307	0.463158	3	hsa-miR-21-5p; hsa-miR-122-5p; hsa-miR-10a-5p
Gene Ontology (miRWalk)	GO0008104 protein localization	over-represented	0.0416635	0.968421	4	hsa-miR-21-5p; hsa-miR-122-5p; hsa-miR-423-5p; hsa-miR-10a-5p
Gene Ontology (miRWalk)	GO0031175 neuron projection development	over-represented	0.0416635	0.968421	4	hsa-miR-21-5p; hsa-miR-122-5p; hsa-miR-423-5p; hsa-miR-10a-5p
Gene Ontology (miRWalk)	GO0001772 immunological synapse	over-represented	0.0428401	0.473684	3	hsa-miR-21-5p; hsa-miR-423-5p; hsa-miR-10a-5p
Gene Ontology (miRWalk)	GO0004366 glycerol 3 phosphate o acyltransferase activity	over-represented	0.0428401	0.147368	2	hsa-miR-21-5p; hsa-miR-423-5p
Gene Ontology (miRWalk)	GO0004630 phospholipase d activity	over-represented	0.0428401	0.147368	2	hsa-miR-21-5p; hsa-miR-122-5p
Gene Ontology (miRWalk)	GO0005154 epidermal growth factor receptor binding	over-represented	0.0428401	0.473684	3	hsa-miR-21-5p; hsa-miR-10a-5p; hsa-miR-146a-5p
Gene Ontology (miRWalk)	GO0005158 insulin receptor binding	over-represented	0.0428401	0.978947	4	hsa-miR-21-5p; hsa-miR-122-5p; hsa-miR-423-5p; hsa-miR-10a-5p
Gene Ontology (miRWalk)	GO0005248 voltage gated sodium channel activity	over-represented	0.0428401	0.147368	2	hsa-miR-21-5p; hsa-miR-122-5p
Gene Ontology (miRWalk)	GO0005506 iron ion binding	over-represented	0.0428401	0.978947	4	hsa-miR-21-5p; hsa-miR-122-5p; hsa-miR-10a-5p; hsa-miR-27b-3p
Gene Ontology (miRWalk)	GO0005932 microtubule basal body	over-represented	0.0428401	0.473684	3	hsa-miR-21-5p; hsa-miR-122-5p; hsa-miR-10a-5p
Gene Ontology (miRWalk)	GO0010820 positive regulation of t cell chemotaxis	over-represented	0.0428401	0.147368	2	hsa-miR-21-5p; hsa-miR-122-5p
Gene Ontology (miRWalk)	GO0015853 adenine transport	over-represented	0.0428401	0.147368	2	hsa-miR-10a-5p; hsa-miR-27b-3p
Gene Ontology (miRWalk)	GO0019229 regulation of vasoconstriction	over-represented	0.0428401	0.147368	2	hsa-miR-122-5p; hsa-miR-10a-5p
Gene Ontology (miRWalk)	GO0019789 sumo ligase activity	over-represented	0.0428401	0.147368	2	hsa-miR-21-5p; hsa-miR-10a-5p
Gene Ontology (miRWalk)	GO0030033 microvillus assembly	over-represented	0.0428401	0.147368	2	hsa-miR-21-5p; hsa-miR-423-5p
Gene Ontology (miRWalk)	GO0030659 cytoplasmic vesicle membrane	over-represented	0.0428401	0.978947	4	hsa-miR-21-5p; hsa-miR-122-5p; hsa-miR-423-5p; hsa-miR-27b-3p
Gene Ontology (miRWalk)	GO0031253 cell projection membrane	over-represented	0.0428401	0.147368	2	hsa-miR-21-5p; hsa-miR-122-5p
Gene Ontology (miRWalk)	GO0031264 death inducing signaling complex	over-represented	0.0428401	0.147368	2	hsa-miR-21-5p; hsa-miR-146a-5p
Gene Ontology (miRWalk)	GO0032391 photoreceptor connecting cilium	over-represented	0.0428401	0.147368	2	hsa-miR-21-5p; hsa-miR-10a-5p
Gene Ontology (miRWalk)	GO0033280 response to vitamin d	over-represented	0.0428401	0.473684	3	hsa-miR-21-5p; hsa-miR-10a-5p; hsa-miR-146a-5p
Gene Ontology (miRWalk)	GO0035725 sodium ion transmembrane transport	over-represented	0.0428401	0.147368	2	hsa-miR-21-5p; hsa-miR-122-5p
Gene Ontology (miRWalk)	GO0045178 basal part of cell	over-represented	0.0428401	0.147368	2	hsa-miR-21-5p; hsa-miR-122-5p
Gene Ontology (miRWalk)	GO0048255 mrna stabilization	over-represented	0.0428401	0.473684	3	hsa-miR-21-5p; hsa-miR-423-5p; hsa-miR-10a-5p
Gene Ontology (miRWalk)	GO0048469 cell maturation	over-represented	0.0428401	0.978947	4	hsa-miR-21-5p; hsa-miR-423-5p; hsa-miR-10a-5p; hsa-miR-27b-3p
Gene Ontology (miRWalk)	GO0050790 regulation of catalytic activity	over-represented	0.0428401	0.147368	2	hsa-miR-122-5p; hsa-miR-27b-3p
Gene Ontology (miRWalk)	GO0050869 negative regulation of b cell activation	over-represented	0.0428401	0.147368	2	hsa-miR-21-5p; hsa-miR-146a-5p
Gene Ontology (miRWalk)	GO0051216 cartilage development	over-represented	0.0428401	0.978947	4	hsa-miR-21-5p; hsa-miR-122-5p; hsa-miR-10a-5p; hsa-miR-27b-3p
Gene Ontology (miRWalk)	GO0051279 regulation of release of sequestered calcium ion into cytosol	over-represented	0.0428401	0.147368	2	hsa-miR-122-5p; hsa-miR-27b-3p
Gene Ontology (miRWalk)	GO0060216 definitive hemopoiesis	over-represented	0.0428401	0.473684	3	hsa-miR-21-5p; hsa-miR-423-5p; hsa-miR-10a-5p
Gene Ontology (miRWalk)	GO0060441 epithelial tube branching involved in lung morphogenesis	over-represented	0.0428401	0.473684	3	hsa-miR-21-5p; hsa-miR-122-5p; hsa-miR-423-5p
Gene Ontology (miRWalk)	GO0060762 regulation of branching involved in mammary gland duct morphogenesis	over-represented	0.0428401	0.147368	2	hsa-miR-21-5p; hsa-miR-10a-5p
Gene Ontology (miRWalk)	GO0001649 osteoblast differentiation	over-represented	0.0430215	0.989474	4	hsa-miR-21-5p; hsa-miR-122-5p; hsa-miR-423-5p; hsa-miR-146a-5p
Gene Ontology (miRWalk)	GO0032154 cleavage furrow	over-represented	0.0430215	0.989474	4	hsa-miR-21-5p; hsa-miR-122-5p; hsa-miR-423-5p; hsa-miR-10a-5p
Gene Ontology (miRWalk)	GO0008202 steroid metabolic process	over-represented	0.0442914	0.484211	3	hsa-miR-21-5p; hsa-miR-10a-5p; hsa-miR-27b-3p
Gene Ontology (miRWalk)	GO0031225 anchored to membrane	over-represented	0.0442914	0.484211	3	hsa-miR-21-5p; hsa-miR-122-5p; hsa-miR-423-5p
Gene Ontology (miRWalk)	GO0034614 cellular response to reactive oxygen species	over-represented	0.0442914	0.484211	3	hsa-miR-21-5p; hsa-miR-122-5p; hsa-miR-423-5p
Gene Ontology (miRWalk)	GO0055038 recycling endosome membrane	over-represented	0.0442914	0.484211	3	hsa-miR-21-5p; hsa-miR-423-5p; hsa-miR-10a-5p
Gene Ontology (miRWalk)	GO0032088 negative regulation of nf kappab transcription factor activity	over-represented	0.0444259	1	4	hsa-miR-21-5p; hsa-miR-122-5p; hsa-miR-423-5p; hsa-miR-146a-5p
Gene Ontology (miRWalk)	GO0004221 ubiquitin thiolesterase activity	over-represented	0.0461376	1.01053	4	hsa-miR-21-5p; hsa-miR-122-5p; hsa-miR-423-5p; hsa-miR-10a-5p
Gene Ontology (miRWalk)	GO0001190 rna polymerase ii transcription factor binding transcription factor activity involved in positive regulation of transcription	over-represented	0.0462638	0.494737	3	hsa-miR-21-5p; hsa-miR-122-5p; hsa-miR-27b-3p
Gene Ontology (miRWalk)	GO0001783 b cell apoptotic process	over-represented	0.0462638	0.494737	3	hsa-miR-21-5p; hsa-miR-122-5p; hsa-miR-423-5p
Gene Ontology (miRWalk)	GO0003323 type b pancreatic cell development	over-represented	0.0462638	0.494737	3	hsa-miR-21-5p; hsa-miR-423-5p; hsa-miR-10a-5p
Gene Ontology (miRWalk)	GO0006654 phosphatidic acid biosynthetic process	over-represented	0.0462638	0.494737	3	hsa-miR-21-5p; hsa-miR-423-5p; hsa-miR-10a-5p
Gene Ontology (miRWalk)	GO0006953 acute phase response	over-represented	0.0462638	0.494737	3	hsa-miR-21-5p; hsa-miR-423-5p; hsa-miR-10a-5p
Gene Ontology (miRWalk)	GO0007178 transmembrane receptor protein serine threonine kinase signaling pathway	over-represented	0.0462638	0.494737	3	hsa-miR-21-5p; hsa-miR-10a-5p; hsa-miR-146a-5p
Gene Ontology (miRWalk)	GO0007596 blood coagulation	over-represented	0.0462638	2.73684	6	hsa-miR-21-5p; hsa-miR-122-5p; hsa-miR-423-5p; hsa-miR-10a-5p; hsa-miR-27b-3p; hsa-miR-146a-5p
Gene Ontology (miRWalk)	GO0008143 poly a rna binding	over-represented	0.0462638	0.494737	3	hsa-miR-21-5p; hsa-miR-423-5p; hsa-miR-10a-5p
Gene Ontology (miRWalk)	GO0031982 vesicle	over-represented	0.0462638	0.494737	3	hsa-miR-21-5p; hsa-miR-122-5p; hsa-miR-10a-5p
Gene Ontology (miRWalk)	GO0046872 metal ion binding	over-represented	0.0462638	2.73684	6	hsa-miR-21-5p; hsa-miR-122-5p; hsa-miR-423-5p; hsa-miR-10a-5p; hsa-miR-27b-3p; hsa-miR-146a-5p
Gene Ontology (miRWalk)	GO0030335 positive regulation of cell migration	over-represented	0.0466068	1.73684	5	hsa-miR-21-5p; hsa-miR-122-5p; hsa-miR-10a-5p; hsa-miR-27b-3p; hsa-miR-146a-5p
Gene Ontology (miRWalk)	GO0043025 neuronal cell body	over-represented	0.0466068	1.73684	5	hsa-miR-21-5p; hsa-miR-122-5p; hsa-miR-423-5p; hsa-miR-10a-5p; hsa-miR-27b-3p
Gene Ontology (miRWalk)	GO0001655 urogenital system development	over-represented	0.0469474	0.157895	2	hsa-miR-21-5p; hsa-miR-423-5p
Gene Ontology (miRWalk)	GO0001706 endoderm formation	over-represented	0.0469474	0.157895	2	hsa-miR-122-5p; hsa-miR-27b-3p
Gene Ontology (miRWalk)	GO0005375 copper ion transmembrane transporter activity	over-represented	0.0469474	0.157895	2	hsa-miR-21-5p; hsa-miR-122-5p
Gene Ontology (miRWalk)	GO0008253 5 nucleotidase activity	over-represented	0.0469474	0.157895	2	hsa-miR-21-5p; hsa-miR-122-5p
Gene Ontology (miRWalk)	GO0008429 phosphatidylethanolamine binding	over-represented	0.0469474	0.157895	2	hsa-miR-122-5p; hsa-miR-423-5p
Gene Ontology (miRWalk)	GO0016064 immunoglobulin mediated immune response	over-represented	0.0469474	0.157895	2	hsa-miR-21-5p; hsa-miR-146a-5p
Gene Ontology (miRWalk)	GO0031265 cd95 death inducing signaling complex	over-represented	0.0469474	0.157895	2	hsa-miR-21-5p; hsa-miR-146a-5p
Gene Ontology (miRWalk)	GO0032587 ruffle membrane	over-represented	0.0469474	1.02105	4	hsa-miR-21-5p; hsa-miR-122-5p; hsa-miR-10a-5p; hsa-miR-27b-3p
Gene Ontology (miRWalk)	GO0060231 mesenchymal to epithelial transition	over-represented	0.0469474	0.157895	2	hsa-miR-21-5p; hsa-miR-423-5p
Gene Ontology (miRWalk)	GO0071223 cellular response to lipoteichoic acid	over-represented	0.0469474	0.157895	2	hsa-miR-21-5p; hsa-miR-146a-5p
Gene Ontology (miRWalk)	GO0072383 plus end directed vesicle transport along microtubule	over-represented	0.0469474	0.157895	2	hsa-miR-21-5p; hsa-miR-10a-5p
Gene Ontology (miRWalk)	GO0006977 dna damage response signal transduction by p53 class mediator resulting in cell cycle arrest	over-represented	0.0471139	1.74737	5	hsa-miR-21-5p; hsa-miR-122-5p; hsa-miR-423-5p; hsa-miR-10a-5p; hsa-miR-146a-5p
Gene Ontology (miRWalk)	GO0004709 map kinase kinase kinase activity	over-represented	0.0474301	0.505263	3	hsa-miR-21-5p; hsa-miR-10a-5p; hsa-miR-146a-5p
Gene Ontology (miRWalk)	GO0005178 integrin binding	over-represented	0.0474301	1.03158	4	hsa-miR-21-5p; hsa-miR-122-5p; hsa-miR-423-5p; hsa-miR-10a-5p
Gene Ontology (miRWalk)	GO0005834 heterotrimeric g protein complex	over-represented	0.0474301	0.505263	3	hsa-miR-21-5p; hsa-miR-423-5p; hsa-miR-10a-5p
Gene Ontology (miRWalk)	GO0006469 negative regulation of protein kinase activity	over-represented	0.0474301	1.03158	4	hsa-miR-21-5p; hsa-miR-122-5p; hsa-miR-423-5p; hsa-miR-10a-5p
Gene Ontology (miRWalk)	GO0006520 cellular amino acid metabolic process	over-represented	0.0474301	0.505263	3	hsa-miR-21-5p; hsa-miR-423-5p; hsa-miR-10a-5p
Gene Ontology (miRWalk)	GO0006879 cellular iron ion homeostasis	over-represented	0.0474301	1.03158	4	hsa-miR-21-5p; hsa-miR-122-5p; hsa-miR-423-5p; hsa-miR-10a-5p
Gene Ontology (miRWalk)	GO0030032 lamellipodium assembly	over-represented	0.0474301	0.505263	3	hsa-miR-122-5p; hsa-miR-10a-5p; hsa-miR-146a-5p
Gene Ontology (miRWalk)	GO0030182 neuron differentiation	over-represented	0.0474301	1.03158	4	hsa-miR-21-5p; hsa-miR-122-5p; hsa-miR-423-5p; hsa-miR-10a-5p
Gene Ontology (miRWalk)	GO0051090 regulation of sequence specific dna binding transcription factor activity	over-represented	0.0474301	1.03158	4	hsa-miR-21-5p; hsa-miR-122-5p; hsa-miR-10a-5p; hsa-miR-27b-3p
Gene Ontology (miRWalk)	GO0090263 positive regulation of canonical wnt receptor signaling pathway	over-represented	0.0474301	1.03158	4	hsa-miR-21-5p; hsa-miR-423-5p; hsa-miR-10a-5p; hsa-miR-146a-5p
Gene Ontology (miRWalk)	GO0015031 protein transport	over-represented	0.0477013	1.75789	5	hsa-miR-21-5p; hsa-miR-122-5p; hsa-miR-423-5p; hsa-miR-10a-5p; hsa-miR-27b-3p
Gene Ontology (miRWalk)	GO0000502 proteasome complex	over-represented	0.0487971	1.04211	4	hsa-miR-122-5p; hsa-miR-423-5p; hsa-miR-10a-5p; hsa-miR-27b-3p
Gene Ontology (miRWalk)	GO0005575 cellular component	over-represented	0.0487971	1.76842	5	hsa-miR-21-5p; hsa-miR-122-5p; hsa-miR-423-5p; hsa-miR-10a-5p; hsa-miR-146a-5p
Gene Ontology (miRWalk)	GO0031295 t cell costimulation	over-represented	0.0487971	1.04211	4	hsa-miR-21-5p; hsa-miR-122-5p; hsa-miR-423-5p; hsa-miR-10a-5p
Gene Ontology (miRWalk)	GO0042771 dna damage response signal transduction by p53 class mediator resulting in induction of apoptosis	over-represented	0.0487971	1.04211	4	hsa-miR-21-5p; hsa-miR-122-5p; hsa-miR-423-5p; hsa-miR-146a-5p
Gene Ontology (miRWalk)	GO0045666 positive regulation of neuron differentiation	over-represented	0.0487971	1.04211	4	hsa-miR-21-5p; hsa-miR-122-5p; hsa-miR-423-5p; hsa-miR-10a-5p
Gene Ontology (miRWalk)	GO0001942 hair follicle development	over-represented	0.0495924	0.515789	3	hsa-miR-21-5p; hsa-miR-10a-5p; hsa-miR-146a-5p
Gene Ontology (miRWalk)	GO0007270 neuron neuron synaptic transmission	over-represented	0.0495924	0.515789	3	hsa-miR-21-5p; hsa-miR-10a-5p; hsa-miR-27b-3p
Gene Ontology (miRWalk)	GO0046697 decidualization	over-represented	0.0495924	0.515789	3	hsa-miR-10a-5p; hsa-miR-27b-3p; hsa-miR-146a-5p
Gene Ontology (miRWalk)	GO0048208 copii vesicle coating	over-represented	0.0495924	0.515789	3	hsa-miR-423-5p; hsa-miR-10a-5p; hsa-miR-27b-3p
Gene Ontology (miRWalk)	GO0000177 cytoplasmic exosome rnase complex	over-represented	0.0495958	0.168421	2	hsa-miR-423-5p; hsa-miR-10a-5p
Gene Ontology (miRWalk)	GO0001875 lipopolysaccharide receptor activity	over-represented	0.0495958	0.168421	2	hsa-miR-21-5p; hsa-miR-146a-5p
Gene Ontology (miRWalk)	GO0005005 transmembrane ephrin receptor activity	over-represented	0.0495958	0.168421	2	hsa-miR-21-5p; hsa-miR-10a-5p
Gene Ontology (miRWalk)	GO0006000 fructose metabolic process	over-represented	0.0495958	0.168421	2	hsa-miR-21-5p; hsa-miR-122-5p
Gene Ontology (miRWalk)	GO0006584 catecholamine metabolic process	over-represented	0.0495958	0.168421	2	hsa-miR-21-5p; hsa-miR-122-5p
Gene Ontology (miRWalk)	GO0006614 srp dependent cotranslational protein targeting to membrane	over-represented	0.0495958	1.77895	5	hsa-miR-21-5p; hsa-miR-122-5p; hsa-miR-423-5p; hsa-miR-10a-5p; hsa-miR-27b-3p
Gene Ontology (miRWalk)	GO0008285 negative regulation of cell proliferation	over-represented	0.0495958	2.81053	6	hsa-miR-21-5p; hsa-miR-122-5p; hsa-miR-423-5p; hsa-miR-10a-5p; hsa-miR-27b-3p; hsa-miR-146a-5p
Gene Ontology (miRWalk)	GO0012505 endomembrane system	over-represented	0.0495958	1.05263	4	hsa-miR-21-5p; hsa-miR-122-5p; hsa-miR-423-5p; hsa-miR-27b-3p
Gene Ontology (miRWalk)	GO0015459 potassium channel regulator activity	over-represented	0.0495958	0.168421	2	hsa-miR-21-5p; hsa-miR-10a-5p
Gene Ontology (miRWalk)	GO0022417 protein maturation by protein folding	over-represented	0.0495958	0.168421	2	hsa-miR-21-5p; hsa-miR-122-5p
Gene Ontology (miRWalk)	GO0033198 response to atp	over-represented	0.0495958	0.168421	2	hsa-miR-21-5p; hsa-miR-10a-5p
Gene Ontology (miRWalk)	GO0033268 node of ranvier	over-represented	0.0495958	0.168421	2	hsa-miR-21-5p; hsa-miR-423-5p
Gene Ontology (miRWalk)	GO0036064 cilium basal body	over-represented	0.0495958	0.168421	2	hsa-miR-21-5p; hsa-miR-122-5p
Gene Ontology (miRWalk)	GO0043268 positive regulation of potassium ion transport	over-represented	0.0495958	0.168421	2	hsa-miR-21-5p; hsa-miR-122-5p
Gene Ontology (miRWalk)	GO0043304 regulation of mast cell degranulation	over-represented	0.0495958	0.168421	2	hsa-miR-423-5p; hsa-miR-10a-5p
Gene Ontology (miRWalk)	GO0043653 mitochondrial fragmentation involved in apoptotic process	over-represented	0.0495958	0.168421	2	hsa-miR-122-5p; hsa-miR-10a-5p
Gene Ontology (miRWalk)	GO0045084 positive regulation of interleukin 12 biosynthetic process	over-represented	0.0495958	0.168421	2	hsa-miR-21-5p; hsa-miR-146a-5p
Gene Ontology (miRWalk)	GO0045089 positive regulation of innate immune response	over-represented	0.0495958	0.168421	2	hsa-miR-21-5p; hsa-miR-10a-5p
Gene Ontology (miRWalk)	GO0045669 positive regulation of osteoblast differentiation	over-represented	0.0495958	1.05263	4	hsa-miR-21-5p; hsa-miR-423-5p; hsa-miR-10a-5p; hsa-miR-146a-5p
Gene Ontology (miRWalk)	GO0045716 positive regulation of low density lipoprotein particle receptor biosynthetic process	over-represented	0.0495958	0.168421	2	hsa-miR-21-5p; hsa-miR-10a-5p
Gene Ontology (miRWalk)	GO0045909 positive regulation of vasodilation	over-represented	0.0495958	0.168421	2	hsa-miR-122-5p; hsa-miR-27b-3p
Gene Ontology (miRWalk)	GO0046696 lipopolysaccharide receptor complex	over-represented	0.0495958	0.168421	2	hsa-miR-21-5p; hsa-miR-146a-5p
Gene Ontology (miRWalk)	GO0046813 virion attachment binding of host cell surface receptor	over-represented	0.0495958	0.168421	2	hsa-miR-21-5p; hsa-miR-423-5p
Gene Ontology (miRWalk)	GO0051045 negative regulation of membrane protein ectodomain proteolysis	over-represented	0.0495958	0.168421	2	hsa-miR-21-5p; hsa-miR-423-5p
Gene Ontology (miRWalk)	GO0051059 nf kappab binding	over-represented	0.0495958	1.05263	4	hsa-miR-21-5p; hsa-miR-423-5p; hsa-miR-10a-5p; hsa-miR-146a-5p
Gene Ontology (miRWalk)	GO0051928 positive regulation of calcium ion transport	over-represented	0.0495958	0.168421	2	hsa-miR-21-5p; hsa-miR-122-5p
Gene Ontology (miRWalk)	GO0060042 retina morphogenesis in camera type eye	over-represented	0.0495958	0.168421	2	hsa-miR-21-5p; hsa-miR-122-5p
Gene Ontology (miRWalk)	GO0060315 negative regulation of ryanodine sensitive calcium release channel activity	over-represented	0.0495958	0.168421	2	hsa-miR-21-5p; hsa-miR-27b-3p
Gene Ontology (miRWalk)	GO0060907 positive regulation of macrophage cytokine production	over-represented	0.0495958	0.168421	2	hsa-miR-21-5p; hsa-miR-146a-5p
Gene Ontology (miRWalk)	GO0070098 chemokine mediated signaling pathway	over-represented	0.0495958	0.168421	2	hsa-miR-21-5p; hsa-miR-146a-5p
Gene Ontology (miRWalk)	GO0071456 cellular response to hypoxia	over-represented	0.0495958	1.78947	5	hsa-miR-21-5p; hsa-miR-122-5p; hsa-miR-423-5p; hsa-miR-10a-5p; hsa-miR-27b-3p
Gene Ontology (miRWalk)	GO0006805 xenobiotic metabolic process	over-represented	0.049926	1.06316	4	hsa-miR-122-5p; hsa-miR-423-5p; hsa-miR-10a-5p; hsa-miR-27b-3p
Gene Ontology (miRWalk)	GO0045177 apical part of cell	over-represented	0.049926	1.06316	4	hsa-miR-21-5p; hsa-miR-122-5p; hsa-miR-10a-5p; hsa-miR-146a-5p
Diseases (miRWalk)	Obesity	over-represented	0.00492939	0.112179	3	hsa-miR-21-5p; hsa-miR-122-5p; hsa-miR-27b-3p
Diseases (miRWalk)	Atherosclerosis	over-represented	0.019552	0.208333	3	hsa-miR-21-5p; hsa-miR-10a-5p; hsa-miR-146a-5p
Diseases (miRWalk)	Arthritis	over-represented	0.0242578	0.0801282	2	hsa-miR-21-5p; hsa-miR-146a-5p
Diseases (miRWalk)	Autoimmune Diseases	over-represented	0.0242578	0.0641026	2	hsa-miR-21-5p; hsa-miR-146a-5p
Diseases (miRWalk)	Inflammation	over-represented	0.0242578	0.689103	4	hsa-miR-21-5p; hsa-miR-10a-5p; hsa-miR-27b-3p; hsa-miR-146a-5p
Diseases (miRWalk)	Metabolic Diseases	over-represented	0.0242578	0.0801282	2	hsa-miR-21-5p; hsa-miR-122-5p
Diseases (miRWalk)	Lupus Erythematosus Systemic	over-represented	0.0430991	0.112179	2	hsa-miR-21-5p; hsa-miR-146a-5p
