# Supplementary material for: Small RNA sequencing of extracellular vesicles identifies circulating miRNAs related to inflammation and oxidative stress in HIV patients
Source: BMC Immunol. 2020 Nov 11;21:57. doi: 10.1186/s12865-020-00386-5 (PMC7656686; doi:10.1186/s12865-020-00386-5)
Supplement: Supplementary file 6 — Additional file 6: Supplementary Table S5 - Predicted and validated target genes of 6 differentially expressed plasma EV-miRNAs in the validation cohort. Shown are 61 target genes selected based on the rule: 1) present in both miRDIP and miRWalk predicted target lists; OR 2) present in either miRDIP or miRWalk predicted target lists and experimentally validated (miRTarbase). [file 12865_2020_386_MOESM6_ESM.xlsx]

## Sheet: Sheet1
Supplementary Table 5: Predicted and validated target genes of 6 differentially expressed plasma EV-miRNAs in the validation cohort. List of 61 target genes selected based on: 1) being present in both miRDIP and miRWalk predicted target lists; or 2) present in either miRDIP or miRWalk predicted target lists and experimentally validated (miRTarbase)
			MiRDIP (version 4.1.11.1.); Database version: 4.1.0.3 Filters used:- Score Class: Very high; Number of sources: ≥ 20				miRWalk (version 3.0) Filters used:- Score cutoff: 0.95; Present in all 3 databases (TargetScan 7.2, miRDB 5.0, miRTarBase 7.0)					miRTarBase 7.0 Filters used:- Species: Human, Validation method: At least one Strong evidence (Reporter assay / Western Blot / qPCR)
Predicted Target Genes	Number of miRs targeting this gene	miRs targeting this gene	MiRDIP	Integrated Score	Sources	Number of Sources	miRWalk	number_of_pairings	binding_region_length	longest_consecutive_pairings	position	miRTaRbase	miRTarBase ID	Experiments
SMAD7	1	hsa-miR-21-5p	SMAD7	0.961759	BCmicrO|CoMeTa|DIANA|ElMMo3|GenMir++|MBStar|MAMI|microrna.org|MirAncesTar|miRcode|mirCoX|miRDB|MirMAP|MirTar|miRTar2GO|Mirza-G|MultiMiTar|PACCMIT|PicTar|RNAhybrid|TargetRank|TargetScan	22						SMAD7	MIRT007362	qRT-PCR//Western blot
TGFBI	1	hsa-miR-21-5p	TGFBI	0.957755	BCmicrO|BiTargeting|CoMeTa|DIANA|ElMMo3|GenMir++|MBStar|MAMI|microrna.org|MirAncesTar|mirbase|miRcode|mirCoX|miRDB|MirMAP|MirTar|Mirza-G|MultiMiTar|PACCMIT|RNAhybrid|TargetRank|TargetScan	22						TGFBI	MIRT001208	Luciferase reporter assay//Western blot
PLK2	1	hsa-miR-27b-3p	PLK2	0.954333	BCmicrO|BiTargeting|CoMeTa|DIANA|ElMMo3|MBStar|MAMI|microrna.org|MirAncesTar|mirbase|miRDB|MirMAP|MirTar|Mirza-G|PACCMIT|PicTar|RepTar|RNAhybrid|TargetRank|TargetScan	20	PLK2	19	27	8	3UTR	PLK2	MIRT731598	Luciferase reporter assay
PDCD4	1	hsa-miR-21-5p	PDCD4	0.953635	BCmicrO|CoMeTa|Cupid|DIANA|ElMMo3|GenMir++|MBStar|MAMI|microrna.org|MirAncesTar|mirbase|miRcode|mirCoX|miRDB|MirMAP|MirTar|miRTar2GO|Mirza-G|MultiMiTar|PACCMIT|PicTar|RNAhybrid|TargetRank|TargetScan	24						PDCD4	MIRT003054	Luciferase reporter assay//Westren blot//Reporter assay
NCOR2	1	hsa-miR-10a-5p	NCOR2	0.949006	BCmicrO|BiTargeting|CoMeTa|Cupid|DIANA|ElMMo3|GenMir++|MBStar|MAMI|microrna.org|MirAncesTar|mirbase|miRcode|miRDB|MirMAP|MirTar|Mirza-G|PACCMIT|PicTar|RepTar|RNAhybrid|TargetRank|TargetScan	23	NCOR2	15	17	15	3UTR	NCOR2	MIRT005454	qRT-PCR//Western blot
JAG1	2	hsa-miR-21-5p, hsa-miR-146a-5p	JAG1	0.947855	BCmicrO|CoMeTa|Cupid|DIANA|ElMMo3|GenMir++|MBStar|MAMI|microrna.org|MirAncesTar|mirbase|miRcode|mirCoX|miRDB|MirMAP|MirTar|Mirza-G|MultiMiTar|PACCMIT|PicTar|RNAhybrid|TargetRank|TargetScan	23						JAG1	MIRT000176	Flow//Immunoblot//Luciferase reporter assay//Microarray//qRT-PCR
UBE2N	3	hsa-miR-27b-3p, hsa-miR-423-5p, hsa-miR-21-5p	UBE2N	0.947142	BCmicrO|CoMeTa|Cupid|DIANA|ElMMo3|GenMir++|MBStar|MAMI|microrna.org|MirAncesTar|miRDB|MirMAP|MirTar|miRTar2GO|Mirza-G|MultiMiTar|PACCMIT|PicTar|RepTar|RNAhybrid|TargetRank|TargetScan	22						UBE2N	MIRT732459	Luciferase reporter assay//Western blot
NPEPPS	2	hsa-miR-122-5p, hsa-miR-27b-3p	NPEPPS	0.943833	BiTargeting|CoMeTa|Cupid|DIANA|ElMMo3|GenMir++|MBStar|MAMI|microrna.org|MirAncesTar|miRcode|mirCoX|miRDB|MirMAP|MirTar|Mirza-G|MultiMiTar|PACCMIT|PicTar|RepTar|RNAhybrid|TargetRank|TargetScan	23	NPEPPS	13	17	9	CDS
SEMA6A	1	hsa-miR-27b-3p	SEMA6A	0.932729	BCmicrO|BiTargeting|CoMeTa|Cupid|DIANA|ElMMo3|MBStar|MAMI|microrna.org|MirAncesTar|miRDB|MirMAP|MirTar|Mirza-G|MultiMiTar|PACCMIT|PicTar|RepTar|RNAhybrid|TargetRank|TargetScan	21						SEMA6A	MIRT052940	ELISA//Luciferase reporter assay//qRT-PCR
CREB1	3	hsa-miR-27b-3p, hsa-miR-10a-5p, hsa-miR-122-5p	CREB1	0.931422	BCmicrO|CoMeTa|Cupid|DIANA|ElMMo3|GenMir++|MBStar|MAMI|microrna.org|MirAncesTar|miRDB|MirMAP|MirTar|miRTar2GO|Mirza-G|PACCMIT|PicTar|RepTar|RNAhybrid|TargetRank|TargetScan	21						CREB1	MIRT023389	Luciferase reporter assay//qRT-PCR//Western blot
NFIB	3	hsa-miR-21-5p, hsa-miR-27b-3p, hsa-miR-423-5p	NFIB	0.930178	BCmicrO|BiTargeting|CoMeTa|Cupid|DIANA|ElMMo3|MBStar|MAMI|microrna.org|MirAncesTar|mirbase|miRcode|mirCoX|miRDB|MirMAP|MirTar|Mirza-G|MultiMiTar|PACCMIT|PicTar|RNAhybrid|TargetScan	22	NFIB	13	14	13	3UTR	NFIB	MIRT002090	Luciferase reporter assay//qRT-PCR//Western blot
SATB1	3	hsa-miR-21-5p, hsa-miR-122-5p, hsa-miR-27b-3p	SATB1	0.928031	BCmicrO|BiTargeting|CoMeTa|Cupid|DIANA|ElMMo3|MBStar|MAMI|microrna.org|MirAncesTar|miRcode|mirCoX|MirMAP|MirTar|Mirza-G|PACCMIT|PicTar|RNAhybrid|TargetRank|TargetScan	20	SATB1	19	39	11	5UTR	SATB1	MIRT052948	qRT-PCR//Western blot
IRAK1	2	hsa-miR-146a-5p, hsa-miR-21-5p	IRAK1	0.925093	BCmicrO|BiTargeting|CoMeTa|Cupid|DIANA|ElMMo3|GenMir++|MAMI|microrna.org|MirAncesTar|mirbase|mirCoX|miRDB|MirMAP|MirSNP|MirTar|Mirza-G|PACCMIT|RepTar|RNAhybrid|TargetRank|TargetScan	22	IRAK1	18	20	10	CDS	IRAK1	MIRT000712	Western blot//Northern blot
SOX5	2	hsa-miR-21-5p, hsa-miR-146a-5p	SOX5	0.920678	BCmicrO|BiTargeting|CoMeTa|Cupid|DIANA|ElMMo3|MBStar|MAMI|microrna.org|MirAncesTar|miRcode|mirCoX|miRDB|MirMAP|MirTar|Mirza-G|PACCMIT|PicTar|RNAhybrid|TargetRank|TargetScan	21	SOX5	19	39	9	CDS	SOX5	MIRT000960	Western blot//Northern blot//qRT-PCR//Luciferase reporter assay
BMI1	2	hsa-miR-27b-3p, hsa-miR-21-5p	BMI1	0.919889	BCmicrO|BiTargeting|CoMeTa|Cupid|DIANA|ElMMo3|MBStar|MAMI|microrna.org|MirAncesTar|miRDB|MirMAP|miRTar2GO|Mirza-G|MultiMiTar|PicTar|RepTar|RNAhybrid|TargetRank|TargetScan	20						BMI1	MIRT733326	ChIP-seq//Immunofluorescence//Immunohistochemistry//Luciferase reporter assay//qRT-PCR//Western blot
NR5A2	2	hsa-miR-27b-3p, hsa-miR-10a-5p	NR5A2	0.919499	BCmicrO|CoMeTa|Cupid|DIANA|ElMMo3|GenMir++|MAMI|microrna.org|MirAncesTar|miRDB|MirMAP|MirTar|Mirza-G|PACCMIT|PicTar|RepTar|RNA22|RNAhybrid|TargetRank|TargetScan	20						NR5A2	MIRT731758	Luciferase reporter assay//qRT-PCR//Western blot
SEMA6D	1	hsa-miR-27b-3p	SEMA6D	0.913881	BCmicrO|BiTargeting|CoMeTa|Cupid|DIANA|ElMMo3|MBStar|MAMI|microrna.org|MirAncesTar|miRDB|MirMAP|miRTar2GO|Mirza-G|MultiMiTar|PACCMIT|PicTar|RepTar|RNAhybrid|TargetRank|TargetScan	21	SEMA6D	16	18	13	3UTR
EYA4	2	hsa-miR-27b-3p, hsa-miR-146a-5p	EYA4	0.913746	BCmicrO|CoMeTa|Cupid|DIANA|ElMMo3|MBStar|microrna.org|MirAncesTar|miRDB|MirMAP|MirTar|miRTar2GO|Mirza-G|MultiMiTar|PACCMIT|PicTar|RepTar|RNAhybrid|TargetRank|TargetScan	20	EYA4	18	39	10	3UTR	EYA4	MIRT005754	Immunofluorescence//In situ hybridization//Luciferase reporter assay//Northern blot//qRT-PCR//Western blot
WWP1	1	hsa-miR-21-5p	WWP1	0.913134	BCmicrO|CoMeTa|Cupid|DIANA|ElMMo3|MBStar|MAMI|microrna.org|MirAncesTar|mirbase|miRcode|mirCoX|miRDB|MirMAP|MirTar|Mirza-G|MultiMiTar|PACCMIT|PicTar|RNAhybrid|TargetScan	21						WWP1	MIRT052949	qRT-PCR//Western blot
YOD1	2	hsa-miR-21-5p, hsa-miR-10a-5p	YOD1	0.910341	BCmicrO|CoMeTa|Cupid|DIANA|ElMMo3|MBStar|MAMI|microrna.org|MirAncesTar|miRcode|mirCoX|miRDB|MirMAP|MirSNP|MirTar|miRTar2GO|Mirza-G|MultiMiTar|RNA22|TargetRank|TargetScan	21						YOD1	MIRT031078	qRT-PCR//Western blot
SPRY2	3	hsa-miR-27b-3p, hsa-miR-21-5p, hsa-miR-122-5p	SPRY2	0.910152	BCmicrO|CoMeTa|Cupid|DIANA|ElMMo3|MBStar|MAMI|microrna.org|MirAncesTar|mirbase|miRDB|MirMAP|MirTar|miRTar2GO|Mirza-G|MultiMiTar|PACCMIT|PicTar|RNAhybrid|TargetRank|TargetScan	21						SPRY2	MIRT000672	Luciferase reporter assay
GID4	1	hsa-miR-21-5p	GID4	0.906899	BCmicrO|CoMeTa|Cupid|DIANA|ElMMo3|MAMI|microrna.org|MirAncesTar|mirbase|miRcode|mirCoX|miRDB|MirMAP|MirTar|miRTar2GO|Mirza-G|PACCMIT|PicTar|PITA|RNAhybrid|TargetRank|TargetScan	22	GID4	15	16	15	3UTR
E2F7	2	hsa-miR-27b-3p, hsa-miR-10a-5p	E2F7	0.906555	BCmicrO|Cupid|DIANA|ElMMo3|MBStar|MAMI|microrna.org|MirAncesTar|miRDB|MirMAP|MirTar|miRTar2GO|Mirza-G|MultiMiTar|PACCMIT|PicTar|RepTar|RNAhybrid|TargetRank|TargetScan	20	E2F7	19	24	8	3UTR
LONRF1	1	hsa-miR-27b-3p	LONRF1	0.90371	BCmicrO|CoMeTa|Cupid|DIANA|ElMMo3|MBStar|MAMI|microrna.org|MirAncesTar|miRDB|MirMAP|MirTar|miRTar2GO|Mirza-G|MultiMiTar|PACCMIT|PicTar|RepTar|RNAhybrid|TargetRank|TargetScan	21	LONRF1	18	22	8	CDS
BTG2	3	hsa-miR-27b-3p, hsa-miR-21-5p, hsa-miR-146a-5p	BTG2	0.90045	BCmicrO|CoMeTa|Cupid|DIANA|ElMMo3|MBStar|MAMI|microrna.org|MirAncesTar|miRDB|MirMAP|miRTar2GO|Mirza-G|PACCMIT|PicTar|RepTar|RNA22|RNAhybrid|TargetRank|TargetScan	20	BTG2	18	22	8	3UTR	BTG2	MIRT002416	semi-qRT-PCR//GFP reporter assay//Western blot//Luciferase reporter assay
PPIF	2	hsa-miR-27b-3p, hsa-miR-21-5p	PPIF	0.890195	BCmicrO|CoMeTa|Cupid|DIANA|ElMMo3|GenMir++|MBStar|MAMI|microrna.org|MirAncesTar|mirbase|miRDB|MirMAP|MirSNP|MirTar|miRTar2GO|Mirza-G|PACCMIT|RepTar|RNAhybrid|TargetRank|TargetScan	22	PPIF	13	15	13	3UTR	PPIF	MIRT005331	Luciferase reporter assay//qRT-PCR
BCL6	2	hsa-miR-10a-5p, hsa-miR-21-5p	BCL6	0.889901	BCmicrO|BiTargeting|CoMeTa|Cupid|DIANA|ElMMo3|MBStar|MAMI|microrna.org|MirAncesTar|mirbase|miRcode|miRDB|MirMAP|Mirza-G|PACCMIT|PicTar|RepTar|RNAhybrid|TargetScan	20						BCL6	MIRT035524	Luciferase reporter assay
TRAF6	1	hsa-miR-146a-5p	TRAF6	0.889375	BCmicrO|BiTargeting|CoMeTa|Cupid|DIANA|ElMMo3|MBStar|MAMI|microrna.org|MirAncesTar|mirbase|mirCoX|miRDB|MirMAP|MirTar|Mirza-G|MultiMiTar|PACCMIT|RepTar|RNAhybrid|TargetRank|TargetScan	22						TRAF6	MIRT000711	Western blot//Northern blot
ADNP	1	hsa-miR-21-5p	ADNP	0.88912	BCmicrO|CoMeTa|DIANA|ElMMo3|MBStar|MAMI|microrna.org|MirAncesTar|miRcode|mirCoX|miRDB|MirMAP|MirTar|miRTar2GO|Mirza-G|MultiMiTar|PicTar|RNAhybrid|TargetRank|TargetScan	20	ADNP	18	25	8	CDS
FBXO11	1	hsa-miR-21-5p	FBXO11	0.888416	BCmicrO|CoMeTa|Cupid|DIANA|ElMMo3|MBStar|microrna.org|MirAncesTar|miRcode|mirCoX|miRDB|MirMAP|MirTar|miRTar2GO|Mirza-G|MultiMiTar|PACCMIT|PicTar|RNAhybrid|TargetRank|TargetScan	21						FBXO11	MIRT031059	Luciferase reporter assay
NFAT5	5	hsa-miR-122-5p, hsa-miR-10a-5p, hsa-miR-27b-3p, hsa-miR-21-5p, hsa-miR-146a-5p	NFAT5	0.88142	BiTargeting|CoMeTa|Cupid|DIANA|ElMMo3|MBStar|MAMI|MirAncesTar|miRcode|mirCoX|miRDB|MirMAP|miRTar2GO|Mirza-G|MultiMiTar|PACCMIT|PicTar|PITA|RepTar|RNAhybrid|TargetRank|TargetScan	22						NFAT5	MIRT734521	Luciferase reporter assay
EPHA4	3	hsa-miR-21-5p, hsa-miR-10a-5p, hsa-miR-27b-3p	EPHA4	0.881338	BCmicrO|CoMeTa|Cupid|DIANA|ElMMo3|GenMir++|MBStar|MAMI|microrna.org|MirAncesTar|miRcode|mirCoX|miRDB|MirMAP|Mirza-G|MultiMiTar|PACCMIT|RNAhybrid|TargetRank|TargetScan	20						EPHA4	MIRT006972	GFP reporter assay//Immunohistochemistry//qRT-PCR//Western blot
RAP2A	2	hsa-miR-10a-5p, hsa-miR-27b-3p	RAP2A	0.879428	BCmicrO|BiTargeting|CoMeTa|Cupid|DIANA|ElMMo3|MAMI|microrna.org|MirAncesTar|mirbase|miRcode|miRDB|MirMAP|Mirza-G|PACCMIT|PicTar|RepTar|RNAhybrid|TargetRank|TargetScan	20	RAP2A	15	16	15	3UTR
AFF4	3	hsa-miR-27b-3p, hsa-miR-10a-5p, hsa-miR-423-5p	AFF4	0.875537	BCmicrO|BiTargeting|CoMeTa|Cupid|DIANA|ElMMo3|MBStar|microrna.org|MirAncesTar|mirbase|miRDB|MirMAP|MirTar|miRTar2GO|Mirza-G|MultiMiTar|PACCMIT|RepTar|RNAhybrid|TargetRank|TargetScan	21	AFF4	18	20	12	3UTR
PBRM1	1	hsa-miR-21-5p	PBRM1	0.867938	BCmicrO|CoMeTa|DIANA|ElMMo3|MBStar|MAMI|microrna.org|MirAncesTar|miRcode|mirCoX|miRDB|MirMAP|MirTar|miRTar2GO|Mirza-G|MultiMiTar|PACCMIT|RNAhybrid|TargetRank|TargetScan	20	PBRM1	13	16	7	CDS
NUMB	1	hsa-miR-146a-5p	NUMB	0.866521	BCmicrO|CoMeTa|Cupid|DIANA|ElMMo3|GenMir++|MBStar|MAMI|microrna.org|MirAncesTar|mirCoX|MirMAP|miRTar2GO|Mirza-G|MultiMiTar|PACCMIT|RepTar|RNAhybrid|TargetRank|TargetScan	20						NUMB	MIRT054669	qRT-PCR//Western blot
SOCS6	2	hsa-miR-27b-3p, hsa-miR-21-5p	SOCS6	0.865086	BCmicrO|CoMeTa|Cupid|DIANA|ElMMo3|MAMI|microrna.org|MirAncesTar|mirbase|miRDB|MirMAP|MirTar|Mirza-G|MultiMiTar|PACCMIT|PicTar|RepTar|RNAhybrid|TargetRank|TargetScan	20						SOCS6	MIRT733494	Luciferase reporter assay//qRT-PCR//Western blot
RECK	1	hsa-miR-21-5p	RECK	0.864977	BCmicrO|BiTargeting|CoMeTa|Cupid|DIANA|ElMMo3|MBStar|MAMI|microrna.org|MirAncesTar|mirbase|miRcode|mirCoX|miRDB|MirMAP|MirSNP|MirTar|Mirza-G|PACCMIT|RNAhybrid|TargetRank|TargetScan	22	RECK	17	20	10	3UTR	RECK	MIRT000969	Luciferase reporter assay//qRT-PCR//Western blot
RARB	1	hsa-miR-146a-5p	RARB	0.864019	BCmicrO|CoMeTa|Cupid|DIANA|ElMMo3|GenMir++|MBStar|MAMI|microrna.org|MirAncesTar|mirCoX|miRDB|MirMAP|Mirza-G|MultiMiTar|PACCMIT|RepTar|RNAhybrid|TargetRank|TargetScan	20						RARB	MIRT734533	Luciferase reporter assay//qRT-PCR//Western blot
SMAD4	2	hsa-miR-146a-5p, hsa-miR-27b-3p	SMAD4	0.857204	BCmicrO|CoMeTa|Cupid|DIANA|ElMMo3|GenMir++|MBStar|MAMI|microrna.org|MirAncesTar|mirCoX|miRDB|MirMAP|MirTar|Mirza-G|MultiMiTar|PACCMIT|RepTar|RNAhybrid|TargetRank|TargetScan	21						SMAD4	MIRT006209	Immunohistochemistry//Luciferase reporter assay//Microarray//qRT-PCR//Western blot
ADORA2B	1	hsa-miR-27b-3p	ADORA2B	0.850407	BCmicrO|CoMeTa|Cupid|DIANA|ElMMo3|MAMI|microrna.org|MirAncesTar|mirbase|miRDB|MirMAP|MirSNP|MirTar|Mirza-G|MultiMiTar|PACCMIT|RepTar|RNAhybrid|TargetRank|TargetScan	20						ADORA2B	MIRT004499	qRT-PCR//Luciferase reporter assay
PCBP1	1	hsa-miR-21-5p	PCBP1	0.842654	BCmicrO|CoMeTa|Cupid|DIANA|ElMMo3|MAMI|microrna.org|MirAncesTar|mirbase|miRcode|mirCoX|miRDB|MirMAP|MirSNP|MirTar|miRTar2GO|Mirza-G|PACCMIT|RNAhybrid|TargetRank|TargetScan	21						PCBP1	MIRT004814	Luciferase reporter assay
ALDOA	1	hsa-miR-122-5p	ALDOA	0.82973	BiTargeting|CoMeTa|DIANA|ElMMo3|MAMI|microrna.org|MirAncesTar|mirbase|miRcode|mirCoX|miRDB|MirMAP|MirSNP|miRTar2GO|MultiMiTar|PACCMIT|RepTar|RNAhybrid|TargetRank|TargetScan	20						ALDOA	MIRT003085	Luciferase reporter assay//qRT-PCR
CLIC4	2	hsa-miR-122-5p, hsa-miR-27b-3p	CLIC4	0.826888	CoMeTa|DIANA|ElMMo3|MBStar|MAMI|microrna.org|MirAncesTar|miRcode|mirCoX|miRDB|MirMAP|MirTar|Mirza-G|MultiMiTar|PACCMIT|RepTar|RNA22|RNAhybrid|TargetRank|TargetScan	20	CLIC4	19	26	8	3UTR	CLIC4	MIRT023398	Luciferase reporter assay//qRT-PCR
CTDNEP1	2	hsa-miR-122-5p, hsa-miR-423-5p	CTDNEP1	0.804598	BiTargeting|CoMeTa|DIANA|ElMMo3|MBStar|MAMI|microrna.org|MirAncesTar|mirbase|miRcode|mirCoX|miRDB|MirMAP|MirSNP|MirTar|miRTar2GO|Mirza-G|MultiMiTar|PACCMIT|RepTar|RNAhybrid|TargetRank|TargetScan	23						CTDNEP1	MIRT732616	Luciferase reporter assay//qRT-PCR//Western blot
STAT3	1	hsa-miR-21-5p	STAT3	0.79719	BCmicrO|BiTargeting|CoMeTa|DIANA|ElMMo3|MBStar|MAMI|microrna.org|MirAncesTar|miRcode|mirCoX|miRDB|MirMAP|MirTar|Mirza-G|PACCMIT|PITA|RNAhybrid|TargetRank|TargetScan	20						STAT3	MIRT031079	Western blot;Other
PRKCE	2	hsa-miR-146a-5p, hsa-miR-21-5p	PRKCE	0.705701	BCmicrO|CoMeTa|Cupid|DIANA|ElMMo3|MBStar|MAMI|microrna.org|MirAncesTar|mirCoX|miRDB|MirMAP|MirSNP|MirTar|miRTar2GO|Mirza-G|MultiMiTar|RepTar|RNAhybrid|TargetRank	20						PRKCE	MIRT438113	Luciferase reporter assay
DDAH1	4	hsa-miR-21-5p, hsa-miR-27b-3p, hsa-miR-122-5p, hsa-miR-146a-5p	DDAH1	0.655148	BCmicrO|BiTargeting|CoMeTa|DIANA|ElMMo3|MBStar|microrna.org|MirAncesTar|mirbase|miRcode|mirCoX|miRDB|MirMAP|MirSNP|miRTar2GO|Mirza-G|MultiMiTar|RNA22|RNAhybrid|TargetRank	20						DDAH1	MIRT030838	Luciferase reporter assay//qRT-PCR//Western blot
MTA2	1	hsa-miR-146a-5p	MTA2	0.636062	BCmicrO|BiTargeting|CoMeTa|Cupid|DIANA|ElMMo3|MBStar|MAMI|microrna.org|MirAncesTar|mirbase|mirCoX|miRDB|MirMAP|MirSNP|Mirza-G|MultiMiTar|RepTar|RNAhybrid|TargetRank	20						MTA2	MIRT004731	qRT-PCR//Western blot
TIAM1	2	hsa-miR-21-5p, hsa-miR-10a-5p					TIAM1	14	16	9	3UTR	TIAM1	MIRT005565	Luciferase reporter assay//Microarray//Northern blot//qRT-PCR
PEG10	3	hsa-miR-27b-3p, hsa-miR-122-5p, hsa-miR-146a-5p					PEG10	15	21	9	3UTR	PEG10	MIRT733884	Luciferase reporter assay
CCNG1	3	hsa-miR-27b-3p, hsa-miR-122-5p, hsa-miR-21-5p					CCNG1	18	25	10	3UTR	CCNG1	MIRT003006	Reporter assay
TGFBR3	3	hsa-miR-27b-3p, hsa-miR-423-5p, hsa-miR-21-5p					TGFBR3	17	20	7	CDS	TGFBR3	MIRT005330	Luciferase reporter assay//qRT-PCR
FOXO1	2	hsa-miR-27b-3p, hsa-miR-21-5p					FOXO1	20	24	9	3UTR	FOXO1	MIRT438508	qRT-PCR//Western blot
CYP1B1	1	hsa-miR-27b-3p					CYP1B1	19	26	12	3UTR	CYP1B1	MIRT004826	Immunohistochemistry//Luciferase reporter assay//qRT-PCR//Western blot//Reporter assay;Other
WEE1	1	hsa-miR-27b-3p					WEE1	18	22	8	3UTR	WEE1	MIRT006101	GFP reporter assay//Luciferase reporter assay//qRT-PCR
PA2G4	2	hsa-miR-423-5p, hsa-miR-146a-5p					PA2G4	20	32	7	3UTR	PA2G4	MIRT004018	Microarray//qRT-PCR//Western blot
SLC7A1	1	hsa-miR-122-5p					SLC7A1	15	16	15	CDS	SLC7A1	MIRT003105	Luciferase reporter assay//Western blot//Reporter assay;Other
RASA1	2	hsa-miR-21-5p, hsa-miR-122-5p					RASA1	18	22	8	CDS	RASA1	MIRT003988	Luciferase reporter assay//Western blot
ABCA1	2	hsa-miR-27b-3p, hsa-miR-10a-5p					ABCA1	18	21	13	CDS	ABCA1	MIRT054624	Luciferase reporter assay//qRT-PCR//Western blot
VEGFC	2	hsa-miR-27b-3p, hsa-miR-122-5p					VEGFC	21	28	9	CDS	VEGFC	MIRT054253	ELISA//Immunofluorescence//Microarray//Luciferase reporter assay//QRTPCR//Western blot
