# Supplementary material for: Small RNA sequencing of extracellular vesicles identifies circulating miRNAs related to inflammation and oxidative stress in HIV patients
Source: BMC Immunol. 2020 Nov 11;21:57. doi: 10.1186/s12865-020-00386-5 (PMC7656686; doi:10.1186/s12865-020-00386-5)
Supplement: Supplementary file 8 — Additional file 8: Supplementary Table S7 - Levels of plasma metabolites associated with oxidative stress, polyunsaturated fatty acid (PUFA), and tryptophan/kynurenine metabolism in HIV-negative (n = 8) and HIV-positive (n = 8) subjects in the validation cohort. [file 12865_2020_386_MOESM8_ESM.xlsx]

## Sheet: Sheet1
	Supplementary Table 7: Levels of plasma metabolites associated with oxidative stress, polyunsaturated fatty acid (PUFA), and tryptophan/kynurenine metabolism in HIV-negative (n=8) and HIV-positive (n=8) subjects in the validation cohort
	Subject ID	cystine	cysteine	cys-gly, oxidized	cysteine s-sulfate	cysteinylglycine	methionine sulfone	N1-methyladenosine	docosahexaenoate (DHA; 22:6n3)	docosapentaenoate (n3 DPA; 22:5n3)	docosapentaenoate (n6 DPA; 22:5n6)	eicosapentaenoate (EPA; 20:5n3)	Kynurenine:Tryptophan Ratio
	HIVp-1	-0.36049	0.120485	0.942683	-0.226172	-1.99885	0.342896	0.239276	0.276794	0.525067	0.348799	0.0614306	1.28383
	HIVp-2	0.284514	-0.128787	-0.168771	0.328607	-0.129576	-0.583593	0.245861	0.8746	0.0924781	-1.80995	1.32694	0.604113
	HIVp-3	-0.0808506	0.4246	0.965249	1.71761	1.10601	-1.07735	-0.111695	1.07149	1.29643	0.480162	1.57971	1.15437
	HIVp-4	0.300065	0.675726	1.22014	0.0946415	0.646992	0.200128	0.238542	-1.17984	-1.35292	0.0579701	-1.12406	0.795653
	HIVp-5	-0.400873	0.53973	0.104068	0.29678	0.624803	-0.523463	-0.189187	1.75416	1.50721	0.968496	0.686433	0.753086
	HIVp-6	0.0635029	0.761541	0.277509	-0.174133	0.120883	0.0040339	-0.00911773	2.87098	3.31018	2.35423	2.91094	0.963903
	HIVp-7	-1.36327	0.4654	-3.20823	-1.52616	0.00934717	-0.626157	0.720454	-0.956516	-1.44536	-0.705335	-0.366615	0.692616
	HIVp-8	0.858961	-0.186442	-4.56045	-3.60684	-3.40984	0.206782	0.145538	-1.41438	-1.07923	-0.0167164	-2.13114	0.728353
	HIVn-1		-0.266852					-0.0746198	-0.0533788	-0.585964	-0.0495202	0.605687	0.530765
	HIVn-2	-0.818325	-0.227861	-3.14178	-2.65836	-4.40202	-0.273169	0.252295	-0.0631077	0.668482	-0.0835998	1.11157	1.24328
	HIVn-3	-0.303828	-0.513337	-2.41043	-2.12721	-0.675535	-0.796611	-0.129418	0.865681	1.13383	0.90134	2.02595	0.39387
	HIVn-4	-2.61617	-3.85308	-3.20823	-2.02738	-4.40202	-2.43284	-2.72452	1.8502	2.62319	1.22768	4.21576	0.54646
	HIVn-5	-0.0832941	-0.840371	-1.29442	-2.28983	-1.19429	0.0585243	0.0854247	0.0144981	-0.223306	-0.139077	0.433814	1.40136
	HIVn-6	-0.568537	-0.706512	-2.25223	-2.15008	-1.1769	-1.24366	-0.438503	1.31539	1.45828	2.08349	1.87236	0.593021
	HIVn-7	-2.1976	-0.724755	-1.94397	-2.82623	-1.8762	-0.606694	-2.72452	2.16797	2.12588	1.35287	3.76295	0.574808
	HIVn-8		-1.35481					-0.208663	1.33598	1.69052	1.27649	1.67849	0.600571
